# Supplementary material for: Single‐cell sequencing maps gene expression to mutational phylogenies in PDGF‐ and EGF‐driven gliomas
Source: Mol Syst Biol. 2016 Nov 25;12(11):889. doi: 10.15252/msb.20166969 (PMC5147052; doi:10.15252/msb.20166969)
Supplement: Supplementary file 9 — Dataset EV7 [file MSB-12-889-s009.xlsx]

## Sheet: Sheet1
Dataset EV 7 - Results of the differential expression analysis between chromosome 13 wild-type and mutant clones in SF10360. Positive log2 fold changes indicate upregulated genes in the chromosome 13 deletion mutant, negative log2 fold changes genes upregulated in the wild-type clone. Padj indicates the Benjamini Hochberg adjusted p-value.
id	mean chr13 wt	mean chr13 del	foldChange	log2FoldChange	pval	padj
FXYD6	0.241587	44.9722	186.153	7.54035	1.08748e-08	0.000118633
LAMB1	904.16	185.035	0.204648	-2.28878	2.105e-06	0.00537363
IFITM3	814.989	272.947	0.334909	-1.57816	2.161e-06	0.00537363
SLN	58.731	312.429	5.31966	2.41133	2.38022e-06	0.00537363
GNG11	17.942	2.30925	0.128706	-2.95785	2.69186e-06	0.00537363
PODXL	15.3832	139.117	9.04346	3.17688	2.95552e-06	0.00537363
KIAA1462	18.043	0.474832	0.0263167	-5.24788	5.0791e-06	0.00791542
POLR3K	0.0987677	14.7594	149.435	7.22338	6.19494e-06	0.00844758
OCIAD2	21.8725	103.47	4.7306	2.24202	7.27019e-06	0.00881228
CDC42EP3	0.211979	35.8137	168.949	7.40045	9.70653e-06	0.0105888
SPARC	3458.09	741.907	0.214542	-2.22067	1.42308e-05	0.0133597
CRISPLD2	34.9365	0.0995889	0.00285057	-8.45453	1.46957e-05	0.0133597
RPS16P5	14.1333	1.21231	0.085777	-3.54327	1.97112e-05	0.0165408
FLJ37644	0	6.30741	Inf	Inf	3.12639e-05	0.0243613
COL1A1	3663.47	145.797	0.0397976	-4.65118	3.68097e-05	0.0267704
MLLT11	6.01247	66.5537	11.0693	3.46849	4.51649e-05	0.030794
BEX1	0	15.5561	Inf	Inf	5.93255e-05	0.0347069
COL3A1	1223	43.5771	0.0356313	-4.81071	5.95525e-05	0.0347069
PCOLCE	615.388	102.636	0.166782	-2.58396	6.04483e-05	0.0347069
CMTM7	0	11.0445	Inf	Inf	6.92063e-05	0.0377486
EZR	86.8587	264.493	3.0451	1.60649	7.44978e-05	0.0386998
KCTD12	99.9619	15.8576	0.158636	-2.6562	8.00072e-05	0.0396727
B4GALT1	737.226	257.013	0.348623	-1.52026	9.74738e-05	0.0462322
PPP1CB	1416.23	3430.34	2.42217	1.2763	0.000111134	0.0505148
SLC38A1	4.87329	58.8984	12.086	3.59526	0.000117903	0.051448
COL1A2	5572.15	669.014	0.120064	-3.05812	0.000127197	0.0523962
OAF	49.8925	3.26384	0.0654175	-3.93418	0.000129682	0.0523962
C3orf37	3.44884	33.861	9.81808	3.29544	0.000141396	0.0550887
STAG3L3	1.28614	10.2783	7.99158	2.99848	0.000154872	0.0582584
MIAT	11.2124	122.509	10.9262	3.44972	0.00016332	0.0593887
CFH	146.442	11.5926	0.0791617	-3.65905	0.000175572	0.0617842
C1QTNF6	37.5501	2.85847	0.0761242	-3.7155	0.000221168	0.0735584
WWP2	0.18298	18.8582	103.062	6.68736	0.000228043	0.0735584
NTM	11.1382	66.1607	5.93996	2.57045	0.000229259	0.0735584
KIF3C	0	32.9515	Inf	Inf	0.000269124	0.0826129
MEST	3.56784	58.8819	16.5035	4.0447	0.000272625	0.0826129
BMPER	0	36.7682	Inf	Inf	0.000282573	0.0833132
F2RL2	93.9029	3.39727	0.0361785	-4.78872	0.000302846	0.0863452
COL5A1	69.4993	9.92635	0.142827	-2.80766	0.000308687	0.0863452
CDH2	28.8362	126.886	4.40025	2.13758	0.000329391	0.0898332
PPFIA2	9.1366	89.1449	9.7569	3.28642	0.000349092	0.0921499
EDNRA	97.0885	0.667829	0.00687856	-7.18368	0.00035601	0.0921499
ABHD2	7.35314	57.559	7.82781	2.96861	0.000363227	0.0921499
SMS	9.4732	64.1433	6.77103	2.75937	0.000380452	0.093814
PLXND1	16.9745	2.33689	0.13767	-2.86071	0.000388119	0.093814
FBN2	29.8178	0.285305	0.00956827	-6.70753	0.000395586	0.093814
MOXD1	50.0057	193.408	3.86772	1.95148	0.000417886	0.096994
SETBP1	48.6339	6.53609	0.134394	-2.89546	0.000522198	0.11868
TMEFF2	0	13.308	Inf	Inf	0.000539799	0.120177
GAS2	0.0987677	20.7246	209.832	7.71309	0.000587125	0.128099
ENPP2	179.519	2.63858	0.0146981	-6.08823	0.000647138	0.138424
C3orf14	0.627645	19.7719	31.5017	4.97736	0.000683083	0.143303
GATM	0.657531	44.8971	68.2813	6.09342	0.000717925	0.147771
KDM6B	0.699488	6.3158	9.02918	3.1746	0.00073691	0.148869
FAM184B	0.361993	8.13211	22.4648	4.4896	0.000777695	0.154252
FLNC	11.7916	94.7713	8.03717	3.00669	0.000815929	0.158946
GUCY1A3	211.774	27.7601	0.131084	-2.93144	0.000836564	0.160107
SVIL	139.669	8.90526	0.0637595	-3.97122	0.000909208	0.170685
CALD1	1174.26	534.473	0.455157	-1.13556	0.000923127	0.170685
ZNF195	0.922271	36.0821	39.1231	5.28995	0.00103432	0.188057
ACOX2	57.6503	4.05367	0.0703148	-3.83003	0.00110845	0.197633
APOL1	72.2823	2.05267	0.028398	-5.13806	0.00112322	0.197633
TIMP2	197.953	75.4088	0.380943	-1.39235	0.00122946	0.212891
GPM6A	68.1193	255.145	3.74556	1.90518	0.00125154	0.213329
DNAJC19	11.0008	23.5771	2.14322	1.09978	0.00135096	0.225438
FAM193B	19.6517	2.33764	0.118954	-3.07153	0.00138354	0.225438
RUFY1	28.8122	4.10624	0.142517	-2.81079	0.00138803	0.225438
TANC1	10.0101	53.2844	5.32307	2.41226	0.00140524	0.225438
FZD3	30.9187	63.9782	2.06924	1.0491	0.0014725	0.232805
WEE1	23.2541	92.9425	3.99683	1.99886	0.00152353	0.237431
TBC1D4	31.1946	5.01913	0.160897	-2.63579	0.00161332	0.24753
SLC9A6	0.0987677	26.7811	271.152	8.08296	0.00163878	0.24753
PMAIP1	21.518	3.27411	0.152157	-2.71637	0.00166663	0.24753
LOXL2	40.1968	5.15391	0.128217	-2.96334	0.0016791	0.24753
COL5A3	6.25556	0.774171	0.123757	-3.01441	0.0017142	0.249336
COBL	0.335276	13.921	41.521	5.37577	0.0017573	0.250246
KCNJ2	1.2125	47.4249	39.1134	5.28959	0.00178419	0.250246
DCN	487.482	45.4396	0.0932129	-3.42333	0.00181662	0.250246
GPR180	48.2506	6.57646	0.136298	-2.87516	0.00183391	0.250246
UCHL1	102.033	206.696	2.02577	1.01847	0.00183515	0.250246
THBS2	227.125	62.4803	0.275092	-1.86201	0.00193492	0.260277
CDC20	0	34.1725	Inf	Inf	0.00195643	0.260277
CFL2	10.969	70.3982	6.41793	2.68211	0.00207805	0.273126
CCNB2	0	31.8684	Inf	Inf	0.00212553	0.27604
NID2	134.323	25.5178	0.189974	-2.39613	0.00216201	0.277475
WISP1	37.9038	4.10685	0.108349	-3.20624	0.0021876	0.277494
IDH1	14.3774	106.374	7.39866	2.88726	0.0022419	0.280351
POSTN	780.592	38.0046	0.0486869	-4.36032	0.00226152	0.280351
MXRA8	21.0653	4.54038	0.215538	-2.21399	0.00230603	0.282658
NCOA7	65.244	20.9688	0.32139	-1.6376	0.00237301	0.287635
PHF14	24.3631	84.5745	3.47142	1.79553	0.00240125	0.28786
RDX	75.7413	179.245	2.36655	1.24279	0.00242797	0.287899
POLG2	17.2345	1.94832	0.113047	-3.145	0.00247687	0.29054
FBN1	191.325	47.9528	0.250636	-1.99634	0.00252057	0.291263
MED12L	0.29271	13.373	45.6871	5.51371	0.00254893	0.291263
SEC31A	473.652	176.164	0.371926	-1.42691	0.00256313	0.291263
TOR1AIP1	132.274	24.3075	0.183766	-2.44406	0.00264815	0.292724
LRRC15	185.67	5.66654	0.0305195	-5.03413	0.00266553	0.292724
TGFB3	183.264	38.0422	0.207582	-2.26825	0.00268531	0.292724
CCDC80	157.369	44.3192	0.281626	-1.82815	0.00271446	0.292724
LEPROTL1	2.26099	21.1924	9.37307	3.22852	0.00281668	0.292724
ACSL4	83.168	13.8393	0.166402	-2.58725	0.00282682	0.292724
DMTF1	388.525	151.675	0.390387	-1.35702	0.00285055	0.292724
DDX25	0	10.6157	Inf	Inf	0.00287607	0.292724
MUT	56.4341	18.0941	0.320624	-1.64105	0.0028945	0.292724
KCNIP4-IT1	0.0439689	16.7271	380.429	8.57149	0.00291225	0.292724
ANGPT1	34.8573	5.9768	0.171465	-2.54401	0.00291479	0.292724
SAT1	2058.51	647.345	0.314472	-1.669	0.00292435	0.292724
CADPS	58.0516	11.1614	0.192267	-2.37882	0.00294591	0.292724
MX2	22.7222	1.00043	0.0440289	-4.5054	0.0029651	0.292724
TRAPPC2P1	18.6795	3.51588	0.188221	-2.4095	0.00297849	0.292724
ARC	66.9333	1.42905	0.0213504	-5.5496	0.00303129	0.295253
MYEF2	0.246411	7.18661	29.1651	4.86617	0.00307401	0.29559
LOC100996496	421.321	145.891	0.346271	-1.53003	0.00309491	0.29559
ARSE	12.6798	1.75753	0.138608	-2.85092	0.00312514	0.29559
C14orf23	0.0899756	7.27522	80.8577	6.33731	0.00314314	0.29559
RAB9B	0.443003	14.7411	33.2755	5.05639	0.00319506	0.297905
RAB31	102.31	330.794	3.23325	1.69299	0.00329812	0.304124
ZNF841	26.8272	1.41618	0.0527888	-4.24362	0.00331751	0.304124
ABCA8	32.0181	1.71259	0.0534882	-4.22464	0.00337602	0.304654
SFRP2	656.262	2.08827	0.00318206	-8.29582	0.00343596	0.304654
PITPNA-AS1	0.361993	7.08263	19.5657	4.29025	0.00344917	0.304654
ZNF664	1.79932	16.9865	9.44054	3.23887	0.00347992	0.304654
CRYM	23.5571	1.02676	0.0435861	-4.51999	0.00348898	0.304654
SCLT1	24.342	3.71245	0.152512	-2.71301	0.00349086	0.304654
NR2C2AP	26.7841	4.23991	0.158299	-2.65927	0.00359702	0.30917
S1PR3	21.503	2.2828	0.106162	-3.23566	0.00362886	0.30917
CTBP2	47.6733	7.71442	0.161819	-2.62755	0.00366312	0.30917
TGIF2	1.38507	13.7309	9.91348	3.30939	0.0036739	0.30917
FMO2	86.8317	15.025	0.173036	-2.53086	0.00369829	0.30917
CDCA3	0	16.5057	Inf	Inf	0.00373371	0.30917
SCG3	0	7.72849	Inf	Inf	0.00374099	0.30917
ETV5	21.9289	77.9313	3.55381	1.82937	0.00380661	0.312228
ABI3BP	18.2958	2.25499	0.123252	-3.02032	0.00384094	0.312693
PPIL1	4.24432	35.8116	8.43755	3.07682	0.00387585	0.313197
RANBP3L	21.6881	1.06019	0.0488836	-4.35451	0.00398016	0.317953
ARGLU1	185.849	92.7845	0.499248	-1.00217	0.00404391	0.317953
CCDC86	0.0439689	7.88515	179.335	7.48651	0.0040571	0.317953
OSR2	0.367063	14.2387	38.7908	5.27764	0.00407191	0.317953
DPP6	4.00096	41.2852	10.3188	3.36721	0.00408043	0.317953
CENPE	0.0987677	28.4722	288.274	8.1713	0.00415803	0.321631
KLRD1	5.23123	0.63512	0.121409	-3.04205	0.00423068	0.321631
PGM5P2	13.8769	48.6624	3.50672	1.81012	0.00423208	0.321631
COL6A3	425.811	30.0179	0.0704959	-3.82632	0.00424557	0.321631
QRSL1	0.5526	24.2112	43.8132	5.45329	0.00428672	0.322509
RAPGEF6	3.65346	26.0467	7.12933	2.83377	0.00438256	0.327461
GATSL3	36.374	0.584314	0.0160641	-5.96002	0.00450542	0.331231
PARD6B	4.0393	44.6349	11.0501	3.46599	0.00450935	0.331231
CDKN2C	0.710672	12.5639	17.6789	4.14396	0.00459051	0.331231
CCDC127	0.221014	11.3578	51.3898	5.68341	0.00466983	0.331231
CRYZ	2.09677	28.3042	13.499	3.75478	0.0047348	0.331231
DCXR	0.431312	11.507	26.6791	4.73764	0.00474996	0.331231
ATP6V1C1	9.37182	53.9387	5.75541	2.52492	0.00477051	0.331231
PIGG	1.3222	16.7932	12.7009	3.66686	0.00480669	0.331231
DCUN1D4	26.7351	94.2986	3.52714	1.8185	0.00480963	0.331231
STEAP1	42.5769	13.3668	0.313945	-1.67142	0.00481295	0.331231
MDH1B	0	8.87736	Inf	Inf	0.00481429	0.331231
TIMM8A	0.984226	10.0502	10.2113	3.35209	0.00482487	0.331231
PTHLH	1.0652	18.7046	17.5598	4.1342	0.00482773	0.331231
MKI67	0	36.5765	Inf	Inf	0.00493376	0.33542
S100B	28.1093	215.094	7.65206	2.93585	0.00495028	0.33542
HMGA1	4.80519	19.3362	4.02402	2.00864	0.00501231	0.336999
KIAA0895L	14.1763	0.964434	0.0680316	-3.87765	0.00507393	0.336999
COPZ2	38.9526	2.01854	0.0518206	-4.27033	0.00507944	0.336999
FJX1	7.18086	13.4961	1.87945	0.910312	0.00509716	0.336999
CYTH3	21.7014	6.1171	0.281876	-1.82687	0.00520648	0.338522
NPL	0	7.12068	Inf	Inf	0.00524326	0.338522
FRZB	33.7398	0.415789	0.0123234	-6.34246	0.00529922	0.338522
FAM96B	14.8996	44.9572	3.01734	1.59328	0.0053013	0.338522
MAP2	14.3819	54.9118	3.81812	1.93286	0.00535729	0.338522
EIF2C2	0.0439689	12.2951	279.631	8.12738	0.00537859	0.338522
SMO	62.7517	14.5843	0.232413	-2.10523	0.00542598	0.338522
SAP30	0.0899756	8.47871	94.2335	6.55817	0.00543133	0.338522
CDCA4	0	3.30986	Inf	Inf	0.00546466	0.338522
CCNB1	1.01916	87.7466	86.0972	6.42789	0.00547263	0.338522
RAP2B	246.614	150.002	0.608246	-0.717274	0.00550796	0.338522
BRD2	213.598	75.745	0.354615	-1.49567	0.00552196	0.338522
ERRFI1	104.359	21.1518	0.202684	-2.3027	0.0055236	0.338522
SYNPO	26.9519	4.85954	0.180304	-2.47149	0.005574	0.339703
SPECC1	25.5457	73.3415	2.87099	1.52155	0.00567407	0.34388
ALDH1A1	57.0454	4.83077	0.0846829	-3.56179	0.00590092	0.350453
CIR1	51.4988	9.27197	0.180043	-2.47359	0.0059171	0.350453
TOPBP1	67.1849	16.3039	0.242672	-2.04292	0.00592608	0.350453
CTDSP1	26.7686	4.7183	0.176262	-2.5042	0.00593297	0.350453
RCN3	5.56226	0.525583	0.0944909	-3.40368	0.00601241	0.350453
SRPX2	424.594	133.346	0.314055	-1.67091	0.00601842	0.350453
RAD1	71.5626	16.6162	0.232192	-2.10661	0.00605124	0.350453
BRD8	213.117	49.4419	0.231994	-2.10784	0.00606537	0.350453
KDELR3	59.9177	18.0415	0.301105	-1.73166	0.00611001	0.350453
ZNF814	100.688	11.6892	0.116094	-3.10664	0.00611132	0.350453
PPAPDC1B	55.5876	16.2899	0.293049	-1.77079	0.0061359	0.350453
TLR4	0.417924	10.8321	25.9188	4.69593	0.00624312	0.354624
ADD3	45.9646	11.362	0.247191	-2.0163	0.00628108	0.354624
TPBG	34.5267	7.61628	0.220591	-2.18056	0.00632303	0.354624
IGFBP7	100.227	18.2557	0.182143	-2.45686	0.0063759	0.354624
EIF6	23.3326	93.7151	4.01649	2.00594	0.00642146	0.354624
SHROOM2	0	10.7535	Inf	Inf	0.00644487	0.354624
MFAP4	471.519	133.837	0.283842	-1.81684	0.00644617	0.354624
GPX7	32.8768	5.0428	0.153385	-2.70477	0.00646899	0.354624
SOX9	44.8829	74.8818	1.66838	0.738448	0.00660933	0.360245
CCND1	0.65783	14.8509	22.5756	4.49669	0.00663758	0.360245
KCNK10	2.59427	28.8132	11.1064	3.47332	0.00682757	0.368723
SRSF8	16.1943	5.6509	0.348943	-1.51894	0.0068666	0.369003
ATXN2	5.15395	79.235	15.3737	3.94239	0.00694587	0.369457
ACTN1	305.581	91.0221	0.297866	-1.74726	0.00696474	0.369457
PSMD14	32.3299	97.0835	3.0029	1.58635	0.00697664	0.369457
CENPV	0.189685	6.60291	34.8098	5.12142	0.00709542	0.371069
MALT1	0.932709	30.1631	32.3393	5.01522	0.00710065	0.371069
NAV1	132.944	45.7768	0.344333	-1.53813	0.0071238	0.371069
IFITM2	247.73	128.621	0.519198	-0.945645	0.00714314	0.371069
METTL21D	9.59495	1.69	0.176134	-2.50525	0.00740065	0.381067
GCC1	0	14.8298	Inf	Inf	0.00740546	0.381067
EIF4EBP1	3.44223	17.2	4.99676	2.32099	0.00755901	0.387142
FHL2	0.877107	35.3464	40.2989	5.33267	0.00767237	0.391112
IER3	2.018	27.3138	13.5351	3.75863	0.00773444	0.392442
CSNK2A1	27.2181	70.0583	2.57396	1.36399	0.00777725	0.392787
COL11A1	104.369	5.18421	0.049672	-4.33142	0.00786163	0.39494
CNTN1	0.571596	33.775	59.089	5.88482	0.00789393	0.39494
LOC284412	4.06679	0.813715	0.200088	-2.32129	0.00792848	0.39494
DPT	77.094	9.42865	0.122301	-3.0315	0.008025	0.397931
ZNF449	18.5341	3.14979	0.169946	-2.55685	0.00816704	0.399126
UFL1	93.0465	42.4594	0.456325	-1.13187	0.00817429	0.399126
WNK3	2.68008	38.1746	14.2438	3.83226	0.0081885	0.399126
FN1	2506.42	778.449	0.310582	-1.68695	0.00820754	0.399126
KCNQ1OT1	833.201	355.011	0.42608	-1.2308	0.00823204	0.399126
EIF3K	124.479	52.0346	0.418019	-1.25836	0.00834112	0.39978
WHSC1	11.1551	41.3671	3.70834	1.89077	0.00835934	0.39978
CUL7	22.6849	7.2167	0.318127	-1.65232	0.00838738	0.39978
YIPF5	76.4256	26.9344	0.352427	-1.5046	0.00839212	0.39978
ARL2	4.78711	29.0962	6.07804	2.60361	0.00846705	0.400616
TXNL1	58.7878	24.6022	0.418493	-1.25673	0.0085054	0.400616
PRKAG2	0.0505207	7.8581	155.542	7.28116	0.00857304	0.400616
C9orf156	0	16.9671	Inf	Inf	0.0085736	0.400616
SERPINE1	886.004	2992.01	3.37697	1.75573	0.00859328	0.400616
POLL	34.4098	0.58601	0.0170303	-5.87575	0.00865957	0.401988
AHI1	115.405	52.7104	0.456741	-1.13055	0.00875105	0.404514
SRI	274.685	376.065	1.36908	0.453202	0.00881428	0.405717
ABCA3	0	8.70808	Inf	Inf	0.00893975	0.409764
TENC1	8.51919	0.125451	0.0147258	-6.08552	0.00910487	0.415567
RARRES1	151.671	18.8277	0.124135	-3.01002	0.00914255	0.415567
GLT8D2	58.8588	7.02387	0.119334	-3.06692	0.00922837	0.416057
VCAN	1124.68	614.456	0.546339	-0.872131	0.0092296	0.416057
LOC100507602	18.309	2.50186	0.136647	-2.87148	0.00929018	0.41646
JAM3	44.3089	150.342	3.39305	1.76258	0.00933562	0.41646
SYT11	28.4454	167.69	5.89514	2.55953	0.00935307	0.41646
COL12A1	279.352	4.97627	0.0178136	-5.81087	0.00940755	0.417035
TPD52	0.285383	23.678	82.9694	6.37451	0.00949282	0.417035
C16orf72	109.155	13.5728	0.124344	-3.00759	0.00954514	0.417035
PTDSS2	0	5.11874	Inf	Inf	0.00960137	0.417035
PRR5	26.1054	1.64804	0.0631301	-3.98553	0.00962311	0.417035
FAP	126.039	33.5385	0.266096	-1.90998	0.00966364	0.417035
KDELR2	306.191	112.881	0.368661	-1.43964	0.00967787	0.417035
RALGPS2	7.99411	0.587589	0.0735027	-3.76606	0.00969977	0.417035
PIGH	1.85333	28.6949	15.4829	3.95261	0.00971004	0.417035
TNFRSF21	43.8421	8.94196	0.203958	-2.29365	0.00992497	0.420971
LPHN2	18.7591	1.65713	0.0883372	-3.50083	0.00993954	0.420971
LRRC17	152.878	27.654	0.180889	-2.46682	0.00993995	0.420971
SYT6	0	8.28054	Inf	Inf	0.00995604	0.420971
MPDZ	20.5953	70.8867	3.44189	1.7832	0.010087	0.422838
C12orf43	1.21448	13.2233	10.888	3.44467	0.0100965	0.422838
C18orf21	0.374959	8.82841	23.545	4.55735	0.0101323	0.422838
MAP1A	33.0858	108.129	3.26814	1.70847	0.0101727	0.422838
COPB1	219.59	128.143	0.583554	-0.777061	0.0102112	0.422838
ARID4A	48.5994	20.0936	0.413455	-1.2742	0.0102471	0.422838
CTSK	489.559	219.367	0.448092	-1.15813	0.0103736	0.422838
PDE6D	3.09059	21.0112	6.79844	2.7652	0.0104242	0.422838
PAPLN	114.117	28.483	0.249594	-2.00234	0.0104539	0.422838
AURKB	0	29.1592	Inf	Inf	0.0104856	0.422838
B4GALT5	17.483	33.3668	1.90853	0.932461	0.0105	0.422838
CRB1	0	20.1856	Inf	Inf	0.0105019	0.422838
ADAM22	50.0693	12.2187	0.244036	-2.03484	0.0105582	0.422838
ARHGAP29	6.98239	55.1468	7.89798	2.98148	0.0105787	0.422838
CLEC18A	0.640124	4.91668	7.68083	2.94126	0.0106067	0.422838
OGT	428.023	136.366	0.318595	-1.6502	0.0107086	0.422838
LOC100507433	0	5.01383	Inf	Inf	0.0107177	0.422838
MAP3K6	23.395	4.63759	0.19823	-2.33475	0.0107429	0.422838
MAGI2-AS3	65.5785	17.245	0.262968	-1.92704	0.010753	0.422838
MAZ	6.01993	1.37464	0.228348	-2.13069	0.0107754	0.422838
SLC25A43	28.4261	4.92102	0.173117	-2.53018	0.0108221	0.423147
NOL12	0.214421	6.45374	30.0985	4.91162	0.0109359	0.424869
SYNJ1	22.0524	5.42172	0.245856	-2.02411	0.010944	0.424869
EGFEM1P	0.094358	8.50523	90.1379	6.49406	0.0112343	0.434591
DTYMK	17.5535	39.4672	2.24839	1.16889	0.0112949	0.435394
SULF1	186.899	47.9026	0.256303	-1.96408	0.0113696	0.435754
ANGEL1	12.4374	2.80415	0.225462	-2.14904	0.0113842	0.435754
LEPRE1	48.4416	13.2761	0.274063	-1.86742	0.0114567	0.436997
DIRAS2	1.15958	8.91052	7.6843	2.94191	0.0115757	0.438167
FAM59B	0.103592	11.6635	112.59	6.81494	0.0116066	0.438167
NIPSNAP3A	29.4505	13.2012	0.448251	-1.15762	0.0116533	0.438167
RTN4	202.242	330.867	1.636	0.710169	0.0116874	0.438167
GAP43	77.1351	232.817	3.0183	1.59374	0.0116882	0.438167
ATL2	2.76152	27.5054	9.96024	3.31618	0.011861	0.440012
C10orf137	0.150146	19.7773	131.72	7.04133	0.0119307	0.440012
CKAP4	67.3478	35.6024	0.528635	-0.919655	0.0119654	0.440012
PFKFB4	0	10.7727	Inf	Inf	0.0120271	0.440012
MTMR10	7.93405	1.42237	0.179274	-2.47976	0.0120356	0.440012
PPAPDC1A	0	3.65294	Inf	Inf	0.0120589	0.440012
HGF	25.036	4.73893	0.189284	-2.40137	0.0120731	0.440012
ENC1	39.5718	178.223	4.50377	2.17113	0.0120998	0.440012
NF2	106.971	251.379	2.34997	1.23264	0.0121228	0.440012
ACBD3	66.0358	19.8498	0.300592	-1.73412	0.0121609	0.440012
SERTAD3	6.63303	1.65522	0.249543	-2.00264	0.0121811	0.440012
ZNF827	0.803721	17.4734	21.7407	4.44233	0.0122755	0.441912
RSBN1L-AS1	0.11038	13.9743	126.602	6.98416	0.0123147	0.441912
KAL1	0.69	9.02314	13.077	3.70896	0.0125396	0.447647
GUCA1A	0.0987677	6.73344	68.1746	6.09116	0.0125566	0.447647
CACNG4	0	1.89628	Inf	Inf	0.0127064	0.44886
PLAG1	14.433	1.63546	0.113314	-3.1416	0.0127476	0.44886
C2orf80	0	3.90724	Inf	Inf	0.0127536	0.44886
NEK9	59.8007	16.5279	0.276383	-1.85526	0.0127552	0.44886
SMYD3	9.11032	43.3993	4.76376	2.2521	0.0128306	0.450063
AIFM1	0.643494	17.6712	27.4613	4.77933	0.0129502	0.451626
PRR11	4.15901	36.503	8.77685	3.1337	0.0129646	0.451626
NRF1	41.7081	4.1141	0.0986403	-3.34168	0.0130281	0.451626
SNTG1	0.548192	12.8702	23.4776	4.55321	0.0130847	0.451626
TMEM161B	29.8819	8.73184	0.292212	-1.77491	0.0131997	0.451626
METTL13	0.925825	15.4858	16.7265	4.06406	0.0132736	0.451626
FBXO22	0.603497	11.0623	18.3303	4.19616	0.0133709	0.451626
ZDHHC17	83.1786	24.3411	0.292637	-1.77282	0.0133865	0.451626
VWA8	19.541	1.58995	0.0813649	-3.61945	0.0134994	0.451626
ZDHHC8P1	0.140496	5.78098	41.1469	5.36271	0.0135084	0.451626
GLB1L2	0	2.12411	Inf	Inf	0.0135645	0.451626
CACNA2D1	7.91206	33.9204	4.28718	2.10003	0.0136036	0.451626
RAB27A	27.7028	7.29446	0.263311	-1.92516	0.01361	0.451626
NR2C1	34.1521	10.3107	0.301906	-1.72783	0.0136174	0.451626
PROM1	2.42605	33.5541	13.8308	3.78981	0.0136499	0.451626
SERPINH1	29.9919	7.77965	0.259392	-1.94679	0.0136524	0.451626
CHRNA1	0	24.6806	Inf	Inf	0.0136676	0.451626
ATXN7L3	7.75342	0.81459	0.105062	-3.25069	0.0136685	0.451626
ARFGAP3	80.8824	35.971	0.444732	-1.16899	0.0136828	0.451626
PKIB	0.0987677	9.99902	101.238	6.6616	0.0137422	0.451626
CLP1	46.5737	3.8348	0.0823384	-3.60229	0.0137446	0.451626
THSD7A	160.29	16.7519	0.10451	-3.25829	0.0138436	0.452027
ITGB1	182.765	98.9479	0.541394	-0.88525	0.0138692	0.452027
CDC25B	6.94667	24.9253	3.5881	1.84322	0.0139309	0.452027
MGP	758.863	67.4294	0.0888558	-3.49239	0.0139376	0.452027
NRXN3	10.9797	43.3379	3.94709	1.98079	0.013964	0.452027
TRAF3IP2	74.6119	19.056	0.255402	-1.96916	0.0140867	0.45465
SWAP70	47.8254	18.5042	0.386912	-1.36992	0.0142256	0.457108
POLE3	80.4656	25.5839	0.317948	-1.65314	0.0142466	0.457108
LRIG2	0.0899756	11.6436	129.409	7.01579	0.014289	0.457122
ZMYM2	102.052	21.9675	0.215259	-2.21586	0.0143335	0.457206
USP3	67.4664	20.8091	0.308437	-1.69695	0.0144622	0.457781
GAS2L1	0.294941	6.57544	22.2941	4.47859	0.0144738	0.457781
SLC9A9	20.6329	3.39964	0.164768	-2.6015	0.0145044	0.457781
TOX	0.486388	22.4977	46.2547	5.53153	0.0145442	0.457781
CCL2	112.225	547.584	4.87933	2.28668	0.0145614	0.457781
DNM3	0.377151	14.9944	39.757	5.31314	0.014776	0.463193
C16orf89	35.0127	1.38192	0.0394692	-4.66313	0.0149693	0.46791
TPT1	564.048	129.668	0.229889	-2.12099	0.0150745	0.469852
LTBP2	166.094	11.629	0.0700145	-3.8362	0.0151966	0.471861
TNFSF4	40.0356	3.20218	0.0799832	-3.64416	0.0152514	0.471861
MIRLET7BHG	11.6508	3.66023	0.31416	-1.67043	0.0152944	0.471861
PDS5B	239.208	63.7907	0.266674	-1.90685	0.015322	0.471861
COL5A2	320.189	139.819	0.436677	-1.19536	0.0153853	0.471861
CD320	7.41645	40.603	5.47471	2.45278	0.0153985	0.471861
CPE	280.381	50.9599	0.181752	-2.45996	0.0154914	0.472714
POLD2	40.4114	64.8468	1.60467	0.682273	0.015513	0.472714
HNRNPC	93.2963	192.839	2.06696	1.04751	0.0156324	0.474964
RRP36	0.359902	7.28824	20.2506	4.33989	0.0156739	0.474964
ZNF674	0.536854	6.83641	12.7342	3.67064	0.015808	0.475547
LOC100996610	15.7701	2.78971	0.176898	-2.49901	0.0158555	0.475547
XAF1	130.406	46.8994	0.359641	-1.47537	0.0158572	0.475547
UTP23	5.03736	22.3204	4.43097	2.14762	0.0158676	0.475547
LOC284023	16.0656	2.60054	0.16187	-2.62709	0.0159219	0.475686
SRR	19.4122	5.66551	0.291853	-1.77669	0.0159594	0.475686
GTSE1	0.153587	9.15268	59.5929	5.89707	0.0160559	0.476992
PCBP2	53.6919	130.949	2.4389	1.28623	0.0160916	0.476992
MDN1	3.78148	31.8162	8.41368	3.07274	0.0161701	0.476992
ARSB	39.6855	16.3125	0.411044	-1.28264	0.0161781	0.476992
CRTAP	121.468	35.8743	0.295341	-1.75955	0.0162546	0.477704
HIPK3	27.9296	6.31957	0.226268	-2.1439	0.0162898	0.477704
MPHOSPH9	3.00547	29.9961	9.98052	3.31912	0.0163499	0.478073
NBPF10	89.8101	23.3766	0.26029	-1.94181	0.0164318	0.478073
ELMOD1	11.8253	42.6983	3.61077	1.85231	0.0164339	0.478073
EPHA3	48.6131	9.21198	0.189496	-2.39976	0.0165365	0.478504
ERMAP	1.92082	15.0697	7.84543	2.97185	0.0165811	0.478504
LOC100131372	0	19.025	Inf	Inf	0.0166183	0.478504
CGRRF1	27.685	9.67829	0.349586	-1.51628	0.0166242	0.478504
MGMT	0	5.63752	Inf	Inf	0.0166764	0.478744
NOL10	10.3174	56.0471	5.4323	2.44156	0.0167868	0.480576
TMED10P1	16.186	1.73298	0.107067	-3.22342	0.0168391	0.480576
CYLD	11.3321	46.7705	4.12724	2.04518	0.0168724	0.480576
FDPS	23.955	89.7371	3.74607	1.90538	0.0170191	0.483494
CSTF2T	19.2247	1.48664	0.0773295	-3.69284	0.0170896	0.484131
LUZP1	23.449	64.3551	2.74447	1.45653	0.0171303	0.484131
MAP2K2	23.9423	6.74413	0.281682	-1.82786	0.0172302	0.485695
SCN3B	0.889955	11.7921	13.2503	3.72795	0.0173164	0.485705
DUSP11	29.7321	9.6203	0.323566	-1.62787	0.0173196	0.485705
GNPDA1	40.5838	17.5073	0.431387	-1.21295	0.017537	0.490541
LOC728769	0.322844	7.69841	23.8456	4.57565	0.0176205	0.490944
ATP6V1G1	83.8646	50.7394	0.605016	-0.724954	0.0177832	0.490944
SPTY2D1-AS1	4.98637	1.3925	0.27926	-1.84032	0.0178851	0.490944
DHRS7B	1.74017	17.198	9.88294	3.30494	0.0180552	0.490944
MPP6	38.5828	10.0923	0.261575	-1.9347	0.0181259	0.490944
IL6ST	463.332	219.96	0.474736	-1.0748	0.0181266	0.490944
AURKA	0.0505207	18.273	361.694	8.49863	0.0181598	0.490944
ZEB1	97.92	42.6707	0.435771	-1.19836	0.0181835	0.490944
CMC1	1.23828	7.43012	6.00038	2.58505	0.0182064	0.490944
POM121C	10.9427	31.8726	2.91269	1.54235	0.018207	0.490944
ANKRD10	176.256	100.743	0.571572	-0.806993	0.018302	0.490944
RAB11FIP2	10.4673	2.15393	0.205776	-2.28085	0.0183072	0.490944
EID3	0.179951	7.01134	38.9625	5.28401	0.0183212	0.490944
TRAF3	0.377728	13.6256	36.0725	5.17283	0.0183572	0.490944
ZNF217	36.0786	16.097	0.446164	-1.16435	0.0183798	0.490944
LOC100506161	0	3.564	Inf	Inf	0.0184107	0.490944
ST6GAL2	67.8594	12.0797	0.178011	-2.48996	0.018416	0.490944
YARS2	38.3902	3.05696	0.0796287	-3.65057	0.0184254	0.490944
FHOD1	18.6206	2.56077	0.137524	-2.86225	0.0184829	0.490944
SH3PXD2B	50.1193	13.9156	0.277649	-1.84867	0.0185455	0.490944
KATNBL1	26.3237	12.0283	0.456936	-1.12993	0.0185836	0.490944
DSTN	172.63	96.9648	0.561691	-0.832152	0.0186423	0.490944
LOC400043	0.355065	8.07716	22.7484	4.50769	0.0186619	0.490944
LCLAT1	20.7491	77.9077	3.75476	1.90872	0.0187086	0.490944
ANLN	6.58469	61.6626	9.36454	3.22721	0.0187502	0.490944
LIAS	0.7187	11.0355	15.3548	3.94062	0.0187553	0.490944
MCM2	34.4311	7.69717	0.223553	-2.16131	0.0187665	0.490944
FAM213B	0	1.4119	Inf	Inf	0.019205	0.500134
ZNF500	27.1435	5.45037	0.200798	-2.31618	0.0192144	0.500134
ADIPOR2	144.625	17.0729	0.11805	-3.08253	0.0192553	0.500134
POM121L9P	111.888	19.7243	0.176286	-2.50401	0.0193052	0.500238
TROAP	0	11.8562	Inf	Inf	0.0194057	0.501651
COQ5	4.5836	33.152	7.23275	2.85454	0.0195415	0.503968
LRRC8D	0.197535	5.68472	28.7783	4.84691	0.0197303	0.506814
TXNL4A	11.2462	3.45148	0.306901	-1.70415	0.0197627	0.506814
CRABP2	18.3064	3.97996	0.217408	-2.20152	0.0198368	0.506814
ITPRIPL2	104.642	53.8038	0.514168	-0.959688	0.0198377	0.506814
CADM1	18.8732	72.0103	3.81548	1.93187	0.0199673	0.507958
ENOX1	0	10.225	Inf	Inf	0.0200075	0.507958
NUP214	10.9248	39.4361	3.60979	1.85191	0.0200222	0.507958
CHRDL1	1.00151	23.47	23.4347	4.55057	0.0200872	0.508426
SLC35B3	38.7273	14.633	0.377849	-1.40412	0.0201488	0.508805
ARHGAP28	11.9416	1.57533	0.13192	-2.92226	0.0202866	0.510202
CCDC174	3.81275	18.1513	4.76068	2.25117	0.0203318	0.510202
PLB1	0	3.73006	Inf	Inf	0.0203445	0.510202
SYTL2	21.2617	72.4221	3.40623	1.76818	0.0204815	0.511386
GLG1	275.476	529.487	1.92208	0.94267	0.020523	0.511386
C19orf12	40.0497	12.339	0.308092	-1.69856	0.0205619	0.511386
FKBP1AP1	12.7594	4.57011	0.358176	-1.48126	0.0207496	0.511386
RTN3	38.5835	74.8828	1.9408	0.95665	0.0207521	0.511386
WDR53	9.39487	1.55738	0.165769	-2.59275	0.0208184	0.511386
EID2	0.0395388	3.86971	97.8713	6.61281	0.0208244	0.511386
RLIM	279.735	43.2445	0.154591	-2.69347	0.0208731	0.511386
2015-03-06	89.6881	233.483	2.60327	1.38033	0.0208964	0.511386
DRG2	62.9755	11.7403	0.186427	-2.42332	0.0209353	0.511386
MIR155HG	0	4.57532	Inf	Inf	0.0209861	0.511386
BLVRA	23.7893	73.2934	3.08095	1.62337	0.0210398	0.511386
KCNIP4	0	4.3433	Inf	Inf	0.0210417	0.511386
MTMR9	144.681	15.7717	0.10901	-3.19746	0.0210699	0.511386
ADAM23	0	14.8511	Inf	Inf	0.0211525	0.511386
RMND1	1.40609	10.3315	7.34773	2.8773	0.0211905	0.511386
UTRN	59.8072	20.3589	0.34041	-1.55466	0.0212102	0.511386
PLA2R1	3.89135	0.978075	0.251346	-1.99225	0.0213053	0.511386
FKBP14	126.396	52.2832	0.413647	-1.27353	0.0213184	0.511386
DPY19L4	34.7124	11.1559	0.321381	-1.63764	0.0213292	0.511386
KIAA0895	0	5.11786	Inf	Inf	0.0213949	0.511717
UACA	44.8372	17.643	0.39349	-1.3456	0.0214742	0.511717
WDR74	2.71681	26.8543	9.8845	3.30517	0.0214838	0.511717
SFXN1	47.2423	26.4785	0.560483	-0.835256	0.0215947	0.512729
EML4	25.3942	71.7042	2.82364	1.49756	0.0216202	0.512729
ST8SIA4	80.9367	4.71235	0.0582227	-4.10227	0.0217068	0.513093
SNAI1	0.670553	4.36176	6.50472	2.70149	0.0217892	0.513093
AGPAT4	24.0744	6.12289	0.254332	-1.97522	0.0217931	0.513093
BIRC6	215.623	95.3357	0.442141	-1.17742	0.0218503	0.513093
LOC100506191	0.175564	2.90839	16.566	4.05015	0.0218897	0.513093
PTGR2	1.79266	21.4271	11.9526	3.57926	0.0219178	0.513093
ZNF704	0	2.62195	Inf	Inf	0.0221205	0.516688
KCNH2	0.399813	14.4438	36.1263	5.17498	0.0222115	0.516688
FAM135B	0	11.2234	Inf	Inf	0.0222821	0.516688
HOXA3	16.2157	36.4113	2.24543	1.16699	0.0223076	0.516688
SAP18	73.4331	29.9809	0.408276	-1.29238	0.0223606	0.516688
CHMP5	23.3605	70.363	3.01205	1.59075	0.0224683	0.516688
JAGN1	2.6809	15.7435	5.87246	2.55397	0.0224712	0.516688
SLC16A4	11.9937	46.6295	3.88783	1.95897	0.0225938	0.516688
EXOSC7	7.4466	29.9941	4.02789	2.01002	0.0225997	0.516688
TCOF1	11.6082	3.65621	0.314968	-1.66672	0.0226086	0.516688
LMBRD1	79.7374	25.5464	0.320381	-1.64214	0.0226262	0.516688
OLFML2B	73.3918	12.0395	0.164044	-2.60785	0.0226397	0.516688
GALM	36.749	7.99334	0.217512	-2.20083	0.022907	0.520477
LOC100996255	11.5214	4.16458	0.361464	-1.46807	0.0229738	0.520477
ARAF	3.08654	22.1404	7.17321	2.84262	0.0230112	0.520477
BUB1B	0	9.35902	Inf	Inf	0.0230467	0.520477
TRAM1	100.733	35.4452	0.351873	-1.50687	0.0230821	0.520477
KLHDC3	21.2935	5.21997	0.245144	-2.0283	0.023092	0.520477
BBS9	44.7082	17.7259	0.396479	-1.33469	0.0231712	0.521186
RALGAPA1	0.405437	19.2124	47.3869	5.56642	0.0234454	0.522156
CES1	0.725182	30.0353	41.4177	5.37217	0.023448	0.522156
CDK6	93.6052	234.218	2.50219	1.32319	0.0234613	0.522156
CPNE4	0.0950423	14.7106	154.779	7.27407	0.0235006	0.522156
C9orf64	28.4083	3.16679	0.111474	-3.16522	0.0235411	0.522156
SMAGP	3.22707	27.3669	8.48041	3.08413	0.0235863	0.522156
CHD7	21.3325	44.8252	2.10126	1.07126	0.0235869	0.522156
TEFM	12.7625	6.72238	0.526727	-0.924872	0.0235973	0.522156
KIAA1755	16.0062	2.16841	0.135473	-2.88392	0.0237111	0.522607
TTC39C	54.0148	125.981	2.33235	1.22178	0.0237551	0.522607
AKAP8	63.2694	14.5481	0.22994	-2.12067	0.0237614	0.522607
CANT1	0.949571	7.74678	8.15819	3.02825	0.0238425	0.523336
EZH2	1.98019	20.3647	10.2842	3.36236	0.024056	0.525666
SPATA13	46.5321	14.827	0.318641	-1.65	0.0241163	0.525666
SPATS2L	206.235	65.7683	0.3189	-1.64882	0.0241569	0.525666
ARFGEF2	48.6204	16.2226	0.333659	-1.58356	0.0241968	0.525666
STAMBP	12.2325	52.3318	4.2781	2.09697	0.0242371	0.525666
RNF180	3.54956	32.59	9.18143	3.19872	0.0243271	0.525666
CDS2	32.0403	87.264	2.72357	1.4455	0.0243338	0.525666
MPPE1	0.0899756	14.6772	163.125	7.34983	0.0243341	0.525666
FAM173B	0.0714096	11.4591	160.47	7.32616	0.0245139	0.52634
CEP85	0.355065	5.04038	14.1957	3.82738	0.0245264	0.52634
LUM	872.683	135.715	0.155515	-2.68488	0.0246927	0.52634
STK24	13.3715	1.64844	0.12328	-3.01999	0.0246969	0.52634
XPR1	0.758533	31.4568	41.4706	5.37402	0.0248443	0.52634
RNF185	0	9.37498	Inf	Inf	0.0248777	0.52634
TMTC1	9.28587	0.79954	0.0861029	-3.5378	0.0249684	0.52634
CARD6	46.6714	2.44149	0.0523123	-4.25671	0.0249836	0.52634
PAM	184.792	73.6706	0.398668	-1.32674	0.0250428	0.52634
SLC39A7	55.1148	22.1996	0.402789	-1.3119	0.0251305	0.52634
DYRK1A	6.105	22.1612	3.63	1.85997	0.02519	0.52634
UHMK1	6.79961	39.8082	5.85448	2.54954	0.0251941	0.52634
HSPH1	122.903	54.0359	0.439661	-1.18554	0.0252182	0.52634
HOXB3	11.4194	4.11038	0.359946	-1.47415	0.0252314	0.52634
IBTK	70.3811	36.6245	0.520373	-0.942381	0.0252436	0.52634
SSBP3	3.98743	0.914653	0.229384	-2.12416	0.0252615	0.52634
ARPC2	335.889	201.541	0.600022	-0.736913	0.0252845	0.52634
SORL1	0	12.2376	Inf	Inf	0.0252861	0.52634
IMMP2L	5.8298	9.46785	1.62404	0.699591	0.0253816	0.52634
SPARCL1	1470.52	714.724	0.486034	-1.04087	0.0253884	0.52634
PRSS23	72.5509	23.1303	0.318814	-1.64921	0.0253903	0.52634
PDGFRA	192.361	59.9233	0.311515	-1.68262	0.0256371	0.52634
SIN3B	24.2485	5.2161	0.21511	-2.21685	0.0256577	0.52634
ARF4	312.257	231.638	0.741819	-0.43086	0.0256679	0.52634
CRELD1	0	6.67319	Inf	Inf	0.0257	0.52634
ASF1A	0.808331	10.9426	13.5372	3.75886	0.0259013	0.52634
TTC12	8.25386	2.474	0.299739	-1.73822	0.0259248	0.52634
CDH4	0	7.67665	Inf	Inf	0.025926	0.52634
DYNLL2	4.29159	0.598328	0.139419	-2.84251	0.0259276	0.52634
HIST2H2BF	2.25582	7.2742	3.22463	1.68913	0.0259336	0.52634
NAV3	6.05912	50.9463	8.4082	3.0718	0.0260096	0.52634
TNFSF10	37.539	12.0984	0.322288	-1.63358	0.0260218	0.52634
ITM2B	161.624	79.5585	0.492243	-1.02256	0.0260392	0.52634
UGGT2	29.1831	9.12173	0.312569	-1.67775	0.026045	0.52634
GPR108	55.2858	22.3044	0.403438	-1.30958	0.026054	0.52634
RRP7A	0.654957	11.4419	17.4697	4.12678	0.0262102	0.526373
ALKBH1	0.197535	13.5342	68.5154	6.09836	0.0262228	0.526373
MRPL38	2.0085	17.7214	8.82319	3.1413	0.0263487	0.526373
MGAT4A	26.3164	2.40609	0.0914295	-3.4512	0.0263531	0.526373
FAM155A	12.0032	0.845466	0.0704366	-3.82753	0.0263595	0.526373
CAND2	0	6.25118	Inf	Inf	0.0263702	0.526373
ENOX2	43.727	16.866	0.385712	-1.3744	0.0264343	0.526373
CS	40.2197	103.939	2.58428	1.36976	0.0264613	0.526373
SHROOM4	0.379245	6.22246	16.4075	4.03628	0.0264899	0.526373
LOC100505710	52.0121	3.2625	0.0627259	-3.9948	0.0265737	0.527077
BTBD6	226.905	16.9637	0.074761	-3.74157	0.0266811	0.528248
TRAF1	40.4175	3.4548	0.0854778	-3.54831	0.0268413	0.530455
GPATCH4	14.1076	42.2045	2.99163	1.58093	0.0269549	0.531737
LOC150776	31.4255	2.42235	0.0770823	-3.69746	0.0270256	0.532171
ALKBH3	0.0914901	12.5627	137.312	7.10131	0.0271432	0.533523
PDE7B	39.6077	10.511	0.265378	-1.91388	0.0272989	0.534038
RABGGTA	41.7105	3.51548	0.084283	-3.56862	0.0273008	0.534038
MORF4L2	513.27	224.247	0.4369	-1.19463	0.0274119	0.534038
GSN	96.5276	16.9359	0.175451	-2.51086	0.0274158	0.534038
TEAD2	12.0103	0.741072	0.0617028	-4.01852	0.0274823	0.534038
UBLCP1	29.8483	12.3326	0.413176	-1.27517	0.0275546	0.534038
COL10A1	56.512	1.9073	0.0337503	-4.88896	0.0276464	0.534038
NCEH1	1.82174	19.4707	10.688	3.41792	0.0276551	0.534038
ZSCAN18	25.2741	3.6784	0.14554	-2.78051	0.0276623	0.534038
RCBTB2	43.3928	9.11103	0.209966	-2.25177	0.0278071	0.534038
ANAPC16	8.30123	22.9016	2.75882	1.46405	0.0278194	0.534038
KIAA2018	55.5865	15.0511	0.270769	-1.88487	0.0278206	0.534038
SLC29A1	0	4.63642	Inf	Inf	0.0278857	0.534038
WDR20	37.3294	5.36381	0.143689	-2.79898	0.0279088	0.534038
ATP5A1	156.566	78.6044	0.502053	-0.994087	0.0279225	0.534038
ZNF248	0.197535	26.6652	134.99	7.07671	0.0279976	0.534038
C1orf233	8.46118	1.59943	0.189032	-2.4033	0.0280016	0.534038
LOC100271836	2.9381	0.921196	0.313535	-1.6733	0.0281056	0.535085
MAGED2	230.948	116.36	0.503834	-0.98898	0.0283721	0.539218
SERPINA3	1091.97	332.142	0.304168	-1.71706	0.0284411	0.539411
CA5B	5.9797	1.03954	0.173846	-2.52412	0.0285136	0.539411
FLVCR1-AS1	0	4.90258	Inf	Inf	0.0285479	0.539411
FAM115A	124.797	81.0792	0.649687	-0.622184	0.02858	0.539411
COL22A1	0.499867	11.8567	23.7197	4.56802	0.0287407	0.540485
TGFBI	559.604	134.935	0.241126	-2.05214	0.0287609	0.540485
SERINC2	0	4.12352	Inf	Inf	0.028908	0.540485
PCOLCE2	0	8.63478	Inf	Inf	0.028976	0.540485
LINS	3.267	11.7345	3.59182	1.84472	0.0289876	0.540485
UBE2C	2.43974	54.2692	22.2439	4.47534	0.0289912	0.540485
TPM1	246.033	33.6467	0.136757	-2.87032	0.0291352	0.540485
RNF4	19.453	56.9796	2.92909	1.55045	0.0291946	0.540485
TOR1A	5.23224	28.8948	5.52246	2.46531	0.0292425	0.540485
BLM	12.7225	41.8275	3.28767	1.71707	0.0292445	0.540485
CMTM3	53.4092	20.3263	0.380576	-1.39374	0.0292661	0.540485
HIST1H2AM	0	2.03846	Inf	Inf	0.0292722	0.540485
DNAJC11	0.101041	5.77124	57.1176	5.83586	0.0293258	0.540485
DIP2C	23.9119	4.22711	0.176778	-2.49999	0.0293543	0.540485
CBWD3	4.61181	1.47957	0.320822	-1.64016	0.0294422	0.540485
TSC22D3	301.46	43.5773	0.144554	-2.79032	0.0295324	0.540485
ZSCAN2	5.88302	0.959422	0.163083	-2.61632	0.0295333	0.540485
LRRC49	8.04552	17.6504	2.19382	1.13344	0.0295399	0.540485
CUBN	0.157416	8.04769	51.1238	5.67592	0.0295783	0.540485
VAV3	0.66279	12.0601	18.1959	4.18555	0.0296499	0.540575
RBM14	68.6755	9.95991	0.145029	-2.78559	0.0296823	0.540575
CKLF	0.543525	3.40102	6.25735	2.64555	0.029776	0.541225
STYX	4.07965	17.5575	4.30369	2.10557	0.0298172	0.541225
DENND4B	0.691374	5.84002	8.44698	3.07844	0.0300876	0.542115
CTNNA2	10.5258	19.1184	1.81633	0.861026	0.0301424	0.542115
EXOSC1	0.395071	5.56081	14.0755	3.81511	0.0301853	0.542115
RING1	7.38467	1.26435	0.171213	-2.54613	0.0302292	0.542115
DLGAP1-AS1	0.592671	8.41092	14.1915	3.82696	0.0302323	0.542115
COPS5	17.4943	50.3567	2.87846	1.5253	0.0303459	0.542115
RPL4	155.441	298.755	1.92199	0.942598	0.0303922	0.542115
UBE2I	2.66315	8.90417	3.34347	1.74135	0.0304587	0.542115
SERPINB8	0.245056	5.92106	24.162	4.59467	0.0305216	0.542115
ISG20	2.62806	13.3226	5.06938	2.34181	0.0305432	0.542115
AGFG1	11.874	46.0309	3.87663	1.9548	0.0306278	0.542115
CACUL1	63.6816	191.476	3.00677	1.58822	0.0306304	0.542115
ITGB8	1397.29	2105.26	1.50668	0.591369	0.0306738	0.542115
LOC100287482	0	2.99398	Inf	Inf	0.0308347	0.542115
LAMA2	69.979	18.5556	0.26516	-1.91507	0.0309426	0.542115
OLFML1	109.109	4.40038	0.04033	-4.632	0.0309506	0.542115
ZNF708	1.60062	32.13	20.0735	4.32722	0.0309691	0.542115
NME1-NME2	0.237606	4.72007	19.8651	4.31217	0.0311102	0.542115
TMEM176B	33.4736	105.512	3.15209	1.65631	0.031111	0.542115
CDH13	0	13.9316	Inf	Inf	0.0311282	0.542115
CHPT1	16.5414	23.6789	1.43149	0.517522	0.0311672	0.542115
BGN	841.659	190.725	0.226606	-2.14174	0.0311754	0.542115
ABR	24.4474	7.16906	0.293244	-1.76982	0.0311841	0.542115
LPAR1	65.2994	11.1819	0.171241	-2.5459	0.0312057	0.542115
ENTPD5	0.300292	13.1475	43.7822	5.45227	0.0312136	0.542115
SOX11	85.6803	346.294	4.0417	2.01496	0.0312339	0.542115
METTL2B	3.47714	17.1712	4.9383	2.30401	0.0312568	0.542115
CXorf69	6.90681	0.625006	0.0904912	-3.46608	0.0312905	0.542115
ZCCHC4	8.14891	1.66688	0.204553	-2.28945	0.0313074	0.542115
MCAT	8.06437	1.73605	0.215275	-2.21575	0.0313853	0.542602
HSPA2	9.91429	1.0294	0.10383	-3.2677	0.031556	0.54469
S100A6	235.086	139.019	0.591353	-0.757908	0.0316809	0.545342
ABCA6	40.47	13.7306	0.339279	-1.55945	0.0316937	0.545342
MRPS9	7.23825	25.9523	3.58544	1.84215	0.0318946	0.545795
GPNMB	78.5301	19.1797	0.244234	-2.03366	0.0319656	0.545795
COL16A1	44.1761	12.0127	0.271927	-1.87871	0.0319842	0.545795
RRBP1	36.9104	12.6746	0.343389	-1.54209	0.0320211	0.545795
TSTA3	0	5.6689	Inf	Inf	0.0320307	0.545795
ZNF570	28.3324	3.96482	0.139939	-2.83713	0.0321861	0.545795
CIT	1.12903	9.54114	8.45074	3.07908	0.0322104	0.545795
CTR9	34.8731	15.6072	0.447542	-1.1599	0.0322378	0.545795
ZNF331	53.4969	18.5167	0.346127	-1.53063	0.0322778	0.545795
DHX38	56.8177	15.3924	0.270909	-1.88412	0.0322808	0.545795
KIF1C	29.8133	8.38729	0.281328	-1.82968	0.0323406	0.545795
TCEA3	0.237862	19.778	83.149	6.37763	0.0323683	0.545795
NCAPD2	2.98472	32.2571	10.8074	3.43395	0.0324824	0.545795
ZNF766	0.0548192	5.6861	103.725	6.69662	0.0325787	0.545795
NTRK3	0.335276	10.4152	31.0644	4.95719	0.0326109	0.545795
NONO	89.6896	170.403	1.89992	0.925938	0.032649	0.545795
MFSD1	80.166	12.5061	0.156003	-2.68036	0.0326615	0.545795
RREB1	26.1111	4.48987	0.171952	-2.53992	0.0326775	0.545795
ELOF1	6.08796	31.1387	5.1148	2.35468	0.0327068	0.545795
NEDD1	6.71333	38.812	5.78133	2.5314	0.0327542	0.545795
CENPO	35.5952	6.62968	0.186252	-2.42467	0.0328017	0.545795
WDR17	13.5105	0.605651	0.0448283	-4.47945	0.0328207	0.545795
TMEM44-AS1	24.7068	0.827586	0.0334963	-4.89985	0.0329722	0.547479
FAM65B	32.3296	3.49047	0.107965	-3.21136	0.0331993	0.547795
BIRC5	26.8271	77.9027	2.90388	1.53798	0.033304	0.547795
KIAA1217	72.7375	36.4053	0.500502	-0.998552	0.0333249	0.547795
TRAPPC10	31.0079	6.92019	0.223175	-2.16375	0.0333721	0.547795
CRTC3	29.2608	6.15413	0.21032	-2.24934	0.033453	0.547795
ELMO1	53.2753	2.042	0.0383292	-4.70541	0.0334969	0.547795
SLC2A6	0	2.15934	Inf	Inf	0.0335537	0.547795
ITGA1	30.058	4.34757	0.144639	-2.78947	0.0336816	0.547795
CA2	14.2307	1.5631	0.10984	-3.18653	0.0338825	0.547795
UBE2E3	73.6594	30.4978	0.414039	-1.27216	0.0340187	0.547795
ZNF746	60.517	2.67144	0.0441436	-4.50165	0.0340455	0.547795
LOC440896	2.45657	41.3516	16.833	4.07322	0.034092	0.547795
FUT10	44.6724	4.28692	0.0959636	-3.38137	0.0341007	0.547795
EXOC6	0.725145	8.0727	11.1325	3.47671	0.0341489	0.547795
COMMD2	8.86618	24.5367	2.76745	1.46855	0.0342225	0.547795
CYP51A1	227.172	365.269	1.6079	0.685174	0.0342468	0.547795
WWOX	12.1301	4.40688	0.3633	-1.46077	0.0342536	0.547795
USP7	227.025	52.3926	0.230779	-2.11542	0.0342932	0.547795
ZNF274	0.0395388	17.7484	448.885	8.8102	0.0343181	0.547795
MORC4	34.2071	12.8555	0.375815	-1.41191	0.0343338	0.547795
KRCC1	51.3534	25.139	0.489531	-1.03053	0.034398	0.547795
STX1A	0.0980418	5.33868	54.4531	5.76694	0.0344873	0.547795
CUL2	0.359902	14.8432	41.2422	5.36605	0.0345243	0.547795
PSMB3	81.5771	159.704	1.9577	0.969161	0.0346417	0.547795
MAN2A2	1.15672	23.8597	20.627	4.36646	0.0346499	0.547795
KDELR1	82.6879	19.3936	0.23454	-2.09209	0.0346968	0.547795
YWHAE	481.027	647.551	1.34618	0.428876	0.0347405	0.547795
SUCLA2	61.1388	14.018	0.229282	-2.1248	0.0347748	0.547795
TMEM132A	0.473583	2.32843	4.91663	2.29767	0.0348032	0.547795
DDRGK1	0.904375	5.9831	6.61572	2.7259	0.0348058	0.547795
IFNGR2	35.2084	76.4548	2.17149	1.11869	0.0348894	0.547795
ARG2	12.9628	1.87332	0.144515	-2.79071	0.0348949	0.547795
DUSP12	3.25828	18.4084	5.64974	2.49818	0.0349385	0.547795
TMEM144	122.348	20.6334	0.168644	-2.56794	0.0349609	0.547795
MMACHC	0.252355	11.891	47.1201	5.55827	0.0349671	0.547795
PPP3CA	198.74	112.789	0.56752	-0.817258	0.0349779	0.547795
NRSN1	0	7.96522	Inf	Inf	0.0349863	0.547795
OAZ1	67.2168	136.519	2.03103	1.02221	0.03501	0.547795
TCF7L2	51.1471	28.8709	0.564468	-0.825036	0.0352294	0.547795
CSE1L	16.3698	51.1375	3.1239	1.64335	0.0352474	0.547795
C2orf74	1.34667	12.2675	9.10954	3.18738	0.0352568	0.547795
IFT88	26.2951	11.1568	0.424293	-1.23687	0.0352573	0.547795
LUC7L3	168.872	104.033	0.616045	-0.698891	0.0353081	0.547795
SLCO2A1	7.35516	0.501172	0.0681388	-3.87538	0.0353085	0.547795
MBNL2	45.6203	18.8159	0.412445	-1.27773	0.03531	0.547795
SPIN1	61.4313	35.6936	0.581032	-0.78331	0.0353354	0.547795
RPL23AP82	1.63081	12.5738	7.71017	2.94676	0.0353513	0.547795
POLG	25.6819	6.6963	0.260739	-1.93932	0.035604	0.550005
ANKRD6	0	8.5854	Inf	Inf	0.0356946	0.550005
PILRB	103.064	37.3415	0.362312	-1.4647	0.0357433	0.550005
TOLLIP	2.58333	12.5696	4.86566	2.28264	0.0357898	0.550005
BEST3	0	8.29055	Inf	Inf	0.0358327	0.550005
PCM1	84.1086	132.085	1.5704	0.651136	0.0358367	0.550005
DMD	3.90626	18.7376	4.79682	2.26208	0.0358515	0.550005
FARSB	31.4832	70.2399	2.23103	1.15771	0.0358973	0.550005
KAT2A	154.834	18.9632	0.122474	-3.02945	0.0361503	0.551677
SZRD1	10.5054	4.50265	0.428601	-1.22229	0.036169	0.551677
FERMT1	0.449878	6.7773	15.0648	3.91311	0.0362095	0.551677
PLEKHH2	49.0406	25.8346	0.5268	-0.924673	0.0362288	0.551677
PHC1	52.6186	18.5962	0.353415	-1.50057	0.0362801	0.551677
NUCB1	39.5491	12.763	0.322712	-1.63168	0.0363105	0.551677
C11orf68	24.637	10.7185	0.435058	-1.20072	0.0363604	0.551677
KLHL8	38.2155	6.96432	0.182238	-2.4561	0.0364803	0.552291
ZNF286A	21.2867	75.936	3.5673	1.83483	0.0365283	0.552291
FKBP7	27.2839	7.79974	0.285874	-1.80655	0.0365528	0.552291
RBM42	4.38702	1.41955	0.32358	-1.62781	0.0366544	0.553061
MTR	77.4652	41.5436	0.536288	-0.898921	0.0367763	0.554133
ADAM9	57.6806	159.423	2.76389	1.4667	0.037053	0.557354
POLR1B	104.345	18.2053	0.174472	-2.51893	0.0370922	0.557354
SYNJ2	2.45306	16.4253	6.69585	2.74327	0.037203	0.558152
ZNF142	0.233036	17.2274	73.9259	6.20801	0.0373338	0.558152
PAWR	0	6.60712	Inf	Inf	0.0373707	0.558152
RBM39	249.012	161.936	0.650316	-0.620788	0.0374381	0.558152
TTC27	111.036	17.2015	0.154918	-2.69043	0.0374696	0.558152
PSMD6-AS2	33.9554	7.95148	0.234174	-2.09434	0.0374935	0.558152
DDX3X	285.675	162.495	0.56881	-0.81398	0.0375035	0.558152
BLCAP	54.8597	27.253	0.496775	-1.00933	0.0377486	0.55861
SAR1B	80.6396	48.3955	0.600145	-0.736616	0.037766	0.55861
TMEM232	5.64161	0.702397	0.124503	-3.00575	0.0378258	0.55861
STRBP	68.9215	18.3778	0.266648	-1.90699	0.0379409	0.55861
ACOT1	0	1.15004	Inf	Inf	0.0379552	0.55861
GNE	3.34804	8.96705	2.6783	1.42132	0.0379955	0.55861
OMD	46.4956	10.2305	0.22003	-2.18422	0.0380181	0.55861
AKR1A1	90.9992	52.765	0.57984	-0.786273	0.038039	0.55861
COPS8	252.898	132.697	0.524707	-0.930415	0.0381066	0.55861
TSPAN7	7.8884	60.922	7.72298	2.94916	0.0381692	0.55861
PCIF1	34.4492	1.53564	0.0445769	-4.48756	0.0383023	0.55861
SNHG15	12.3642	3.70781	0.299884	-1.73753	0.0383385	0.55861
TMEM231	0.716781	38.9705	54.3687	5.7647	0.0383815	0.55861
CHMP4A	27.0065	5.17114	0.191478	-2.38475	0.0384147	0.55861
AP2M1	227.077	96.7425	0.426033	-1.23096	0.038416	0.55861
PHF15	12.6339	1.07003	0.0846949	-3.56158	0.0384832	0.55861
CBX5	82.7533	180.045	2.17568	1.12147	0.0384914	0.55861
C9orf40	0.343824	2.20055	6.40023	2.67812	0.0385493	0.55861
COPS7B	15.1555	4.98326	0.32881	-1.60468	0.0385682	0.55861
GNG5	51.3472	87.1819	1.69789	0.763743	0.0385849	0.55861
SLC2A10	26.4774	8.97716	0.33905	-1.56043	0.0386355	0.55861
GUCY1B3	34.8744	9.32433	0.267369	-1.9031	0.0386608	0.55861
COQ3	24.5472	4.57593	0.186413	-2.42342	0.0387153	0.558657
LRRC37A2	0.103592	2.8223	27.2443	4.76788	0.0387709	0.558722
SOCS2	5.14827	52.2172	10.1427	3.34237	0.0388254	0.558768
GABARAPL1	12.0125	2.72292	0.226673	-2.14131	0.0389672	0.56007
ELMSAN1	792.103	504.295	0.636653	-0.651421	0.0391949	0.562602
PTPRM	75.6439	0.723972	0.00957079	-6.70715	0.0393231	0.562662
ACOT12	0	2.43284	Inf	Inf	0.0393968	0.562662
NSUN3	9.86796	1.97055	0.199692	-2.32415	0.0394677	0.562662
ATE1	20.3209	3.9198	0.192895	-2.37411	0.0395006	0.562662
HDAC9	5.47976	30.6338	5.59036	2.48294	0.0395203	0.562662
PTEN	135.695	59.1355	0.435798	-1.19827	0.0395651	0.562662
DLG5	100.129	39.8584	0.398069	-1.32891	0.0396035	0.562662
CFL1	65.1144	120.841	1.85583	0.892067	0.0396118	0.562662
ZDHHC4	15.6371	78.8712	5.04385	2.33453	0.0396699	0.562756
C5orf63	0	2.77501	Inf	Inf	0.0398123	0.563558
CALM2	376.726	697.327	1.85102	0.88832	0.0399255	0.563558
TP53BP1	7.57806	47.1468	6.22148	2.63726	0.0399379	0.563558
RAB11A	78.9859	122.519	1.55115	0.633335	0.0399941	0.563558
SKA2	48.348	96.8528	2.00324	1.00234	0.0400439	0.563558
CEPT1	0.706614	27.3159	38.6575	5.27267	0.0400934	0.563558
SENP1	31.204	11.6582	0.373613	-1.42038	0.0401188	0.563558
PDGFRB	13.1834	1.15235	0.087409	-3.51608	0.0401666	0.563558
MED18	7.27943	1.80783	0.248348	-2.00957	0.0403044	0.563558
POLE2	0.296303	9.62668	32.4893	5.02189	0.0403296	0.563558
BMPR1B	22.5222	84.0733	3.73291	1.9003	0.0403409	0.563558
GUSBP1	54.4963	8.35189	0.153256	-2.70599	0.0403464	0.563558
MACF1	282.755	364.548	1.28928	0.36656	0.0404076	0.563691
LRSAM1	1.39299	21.4852	15.4239	3.94709	0.0405221	0.564507
RUNDC3B	7.71903	1.34892	0.174753	-2.51661	0.0405696	0.564507
RNASET2	10.9437	1.49676	0.136769	-2.87018	0.0406757	0.565263
LPCAT4	0	3.686	Inf	Inf	0.0407447	0.565502
MATN2	0.0987677	21.3349	216.011	7.75496	0.040832	0.565553
TIMP1	827.816	328.773	0.397157	-1.33222	0.0408813	0.565553
FAM54B	5.46601	36.879	6.74697	2.75424	0.040904	0.565553
TNS1	80.8042	38.2927	0.473895	-1.07736	0.040983	0.565681
SPOPL	15.4272	3.74364	0.242665	-2.04296	0.0410169	0.565681
PPP2R3A	51.9515	12.0159	0.23129	-2.11222	0.0412108	0.567637
MAP3K11	5.1538	0.689853	0.133853	-2.90128	0.0412682	0.56771
PCCA	17.7124	1.46033	0.0824469	-3.60039	0.0415266	0.567939
IQGAP3	0.395071	12.2113	30.9091	4.94996	0.0415863	0.567939
CD97	0.323252	10.9376	33.8362	5.0805	0.0416168	0.567939
DAB2	76.9437	28.2955	0.367743	-1.44323	0.0416669	0.567939
RNF135	0.292108	8.33352	28.5289	4.83435	0.0417334	0.567939
GON4L	60.1644	33.4421	0.555845	-0.847246	0.0417848	0.567939
KCNMA1	0	8.23108	Inf	Inf	0.0417953	0.567939
BCL2L2	18.8636	2.80106	0.14849	-2.75156	0.0418052	0.567939
CD200	0	8.29868	Inf	Inf	0.0419087	0.567939
TCF19	28.8404	6.65425	0.230727	-2.11574	0.0419494	0.567939
ETHE1	27.3472	2.49113	0.0910927	-3.45652	0.0419905	0.567939
ADORA2B	0.306909	13.5327	44.0937	5.4625	0.0421162	0.567939
CDCA8	1.28398	16.099	12.5384	3.64828	0.0421964	0.567939
RAB8B	29.6442	13.1479	0.443525	-1.17291	0.0422742	0.567939
AZGP1	0	17.0736	Inf	Inf	0.0422755	0.567939
DHODH	2.08917	11.6759	5.58878	2.48253	0.0422771	0.567939
RBFOX1	0	6.05221	Inf	Inf	0.04228	0.567939
NDEL1	26.0145	9.30485	0.357679	-1.48326	0.0423168	0.567939
TMEM79	14.1974	0.792203	0.055799	-4.16362	0.0423234	0.567939
FAT3	20.782	1.10878	0.053353	-4.22829	0.0423611	0.567939
INTS10	74.6815	26.2561	0.351575	-1.5081	0.0424911	0.567939
CSGALNACT1	31.5334	10.3362	0.327785	-1.60918	0.0425489	0.567939
LINC00641	25.9398	7.74458	0.298559	-1.74391	0.0425717	0.567939
MPRIP	81.5844	27.2459	0.33396	-1.58225	0.0425728	0.567939
WASF1	19.2526	5.20585	0.270398	-1.88684	0.0425907	0.567939
ATXN7L3B	110.619	55.5781	0.50243	-0.993004	0.0426384	0.567939
ARHGEF11	5.24609	1.4319	0.272946	-1.87331	0.0427388	0.568583
GTF3C5	28.0987	6.13631	0.218384	-2.19506	0.0429495	0.570631
ZKSCAN5	59.5895	12.2084	0.204875	-2.28719	0.0430214	0.570631
SCYL2	2.1228	12.3359	5.81116	2.53883	0.0430497	0.570631
CYP27A1	42.3379	17.8768	0.422242	-1.24386	0.0431595	0.570938
TTI2	36.2737	14.5125	0.400082	-1.32163	0.0432015	0.570938
NEK7	36.873	11.8875	0.322391	-1.63311	0.0432497	0.570938
ERCC6L	0	4.2288	Inf	Inf	0.0434119	0.570938
ZNF519	10.1885	3.14745	0.30892	-1.69469	0.0434466	0.570938
FOSB	588.846	185.202	0.314518	-1.66879	0.0434632	0.570938
HTR2B	8.49978	2.86118	0.336617	-1.57082	0.0435556	0.570938
COX7A1	35.8602	8.7192	0.243144	-2.04012	0.0435926	0.570938
EBAG9	2.41591	18.7769	7.77219	2.95832	0.0436126	0.570938
FHOD3	3.94572	14.7043	3.72664	1.89788	0.0436447	0.570938
FRA10AC1	2.8025	8.08322	2.88429	1.52822	0.0436486	0.570938
FUK	0	2.94908	Inf	Inf	0.0438617	0.572576
PODNL1	8.14514	1.02881	0.12631	-2.98496	0.0439117	0.572576
ASRGL1	0	5.88788	Inf	Inf	0.0439361	0.572576
HIGD2A	39.102	11.8201	0.302288	-1.726	0.0439837	0.572576
EXOSC2	4.0501	19.8759	4.9075	2.29499	0.0440992	0.57275
CD151	2.13541	9.23091	4.32279	2.11196	0.0441022	0.57275
ZER1	0.51558	10.8362	21.0175	4.39352	0.044208	0.573443
SLC1A2	7.58828	55.2065	7.27523	2.86299	0.0444037	0.574543
PLLP	0	7.01736	Inf	Inf	0.0444398	0.574543
ZNF528	16.0974	5.08848	0.316105	-1.66152	0.0444509	0.574543
KIAA2022	0	3.29667	Inf	Inf	0.0445882	0.575637
RNF139	0.810216	22.9093	28.2756	4.82148	0.0447279	0.576175
AHNAK	176.373	43.2538	0.245241	-2.02773	0.0447356	0.576175
GGPS1	14.1491	34.786	2.45853	1.2978	0.044893	0.576778
WIPF3	0	5.82538	Inf	Inf	0.0449162	0.576778
PCCB	3.68757	29.7856	8.07729	3.01387	0.044941	0.576778
NFAT5	92.3988	45.2428	0.489647	-1.03019	0.0453133	0.580873
CDK5RAP2	94.3763	32.5542	0.344941	-1.53558	0.0454273	0.58123
IGSF9B	110.89	3.5907	0.0323807	-4.94872	0.0454477	0.58123
FAM160B1	48.5471	10.2225	0.210568	-2.24764	0.0455727	0.581542
GRB14	0.0899756	5.75363	63.9466	5.9988	0.0456207	0.581542
SAT2	11.5346	34.7141	3.00956	1.58955	0.045632	0.581542
RAP2C	25.1377	55.4577	2.20616	1.14154	0.0457513	0.582382
PAQR7	72.1406	32.5378	0.451033	-1.14869	0.0458726	0.58267
ARPP19	10.7912	26.0963	2.41831	1.274	0.0458808	0.58267
LOH12CR1	0.987677	13.1117	13.2753	3.73067	0.0461966	0.583439
TMEM147	9.67523	35.4108	3.65994	1.87182	0.046292	0.583439
IGF1R	33.2167	61.1192	1.84002	0.87972	0.0463035	0.583439
SNF8	17.0478	5.3662	0.314773	-1.66761	0.0463763	0.583439
ANKFY1	64.1783	35.369	0.551104	-0.859603	0.0464498	0.583439
PARG	0.274664	7.07325	25.7524	4.68664	0.0464639	0.583439
TRIM3	34.668	4.33141	0.12494	-3.0007	0.0464685	0.583439
KIAA1279	0	9.00466	Inf	Inf	0.0464847	0.583439
ARL6IP1	86.0563	321.647	3.73764	1.90213	0.0465142	0.583439
LOC100505783	4.49393	19.2133	4.27538	2.09605	0.0465497	0.583439
PER1	17.9277	7.34158	0.409509	-1.28803	0.0465935	0.583439
MAT2B	15.343	6.08245	0.396431	-1.33486	0.0465956	0.583439
YTHDF3	27.9475	11.6729	0.417673	-1.25955	0.0466811	0.583439
CPNE2	0.53149	13.3403	25.0999	4.64961	0.0467289	0.583439
PXDN	192.311	85.5802	0.44501	-1.16809	0.0467435	0.583439
ZNF232	26.9591	2.03531	0.0754965	-3.72745	0.0469523	0.585374
MOB3C	18.499	1.75075	0.0946406	-3.4014	0.047066	0.586122
GRAMD1A	23.2364	2.57029	0.110615	-3.17638	0.0472725	0.586939
BAZ1B	364.42	173.465	0.476003	-1.07096	0.0473147	0.586939
SDC3	8.03154	16.8422	2.09701	1.06833	0.0473451	0.586939
SETD5-AS1	9.39902	28.2889	3.00977	1.58965	0.0473468	0.586939
CEP76	0	3.30881	Inf	Inf	0.0474107	0.587064
RBBP7	36.6383	75.094	2.0496	1.03534	0.0475388	0.587609
C2	0.681193	55.8736	82.023	6.35796	0.0476156	0.587609
GALNT13	0	8.89426	Inf	Inf	0.047655	0.587609
PUM2	148.21	74.5895	0.503269	-0.990597	0.0476702	0.587609
TDP2	37.9554	3.14447	0.0828466	-3.59341	0.0478339	0.587861
TGFBR1	19.7027	73.2908	3.71983	1.89524	0.0478474	0.587861
MAPK9	19.8124	2.12656	0.107335	-3.21981	0.0478565	0.587861
FAM126B	51.0225	24.4555	0.479308	-1.06098	0.0479442	0.587861
ACTR1B	22.9776	3.00314	0.130699	-2.93568	0.04796	0.587861
TAGLN2	142.385	95.8466	0.673153	-0.570995	0.0480598	0.588227
TNIP2	4.65313	1.05412	0.22654	-2.14216	0.0480978	0.588227
CRISPLD1	33.6401	12.0367	0.357807	-1.48275	0.0483545	0.590137
SND1-IT1	31.064	10.4335	0.33587	-1.57403	0.0484223	0.590137
TIMP4	15.2111	3.85057	0.253143	-1.98198	0.0484593	0.590137
PINX1	0.188743	4.96716	26.317	4.71792	0.048535	0.590137
MPDU1	0.229565	3.47652	15.1439	3.92067	0.0485627	0.590137
C1orf112	24.7141	5.27872	0.213591	-2.22708	0.0485785	0.590137
CWC25	12.7871	32.8461	2.56868	1.36103	0.0489223	0.593652
KIF2C	0.248056	18.8749	76.0912	6.24966	0.0492591	0.595977
ERGIC3	184.503	129.057	0.699484	-0.515637	0.0493083	0.595977
ZBED4	1.94608	19.7224	10.1344	3.34119	0.0493386	0.595977
FRY	17.4964	3.16217	0.180733	-2.46807	0.0494225	0.595977
PVRL1	0	5.67137	Inf	Inf	0.0494226	0.595977
ZNF514	39.1845	5.91256	0.15089	-2.72843	0.0494417	0.595977
SHC3	17.9983	4.5078	0.250457	-1.99736	0.049509	0.59613
LOC92249	27.0121	5.39794	0.199834	-2.32313	0.0497156	0.597003
NOL11	10.6331	39.851	3.74783	1.90606	0.0497308	0.597003
TMEM45A	56.708	28.4041	0.500884	-0.997452	0.0497457	0.597003
GPX8	102.202	46.7481	0.45741	-1.12844	0.0499466	0.598755
