# Supplementary material for: Single‐cell sequencing maps gene expression to mutational phylogenies in PDGF‐ and EGF‐driven gliomas
Source: Mol Syst Biol. 2016 Nov 25;12(11):889. doi: 10.15252/msb.20166969 (PMC5147052; doi:10.15252/msb.20166969)
Supplement: Supplementary file 10 — Dataset EV8 [file MSB-12-889-s010.xlsx]

## Sheet: Sheet1
Dataset EV 8 - Results of the differential expression analysis between SF10282 and SF10345. Positive log2 fold changes indicate upregulated genes in SF 10345, negative log2 fold changes genes upregulated in SF10282. Padj indicates the Benjamini Hochberg adjusted p-value.
Gene	Lower bound	log2 fold change SF10345/SF10282	Upper bound	padj
ATCAY	-8.55138	-7.94512	-7.21123	2.09135e-10
CA10	-8.61519	-7.91321	-6.98788	2.09135e-10
CHL1	4.14806	9.25335	9.76388	2.09135e-10
CLU	2.07403	2.64837	3.22272	2.09135e-10
COL1A2	4.05233	5.42438	7.11551	2.09135e-10
CXCR2P1	7.62604	8.48756	9.09381	2.09135e-10
DDX3Y	-8.83855	-8.32802	-7.75367	2.09135e-10
DLX2	-8.04085	-7.53032	-6.82834	2.09135e-10
DMD	6.92406	8.00894	8.83855	2.09135e-10
EFEMP1	7.27505	8.55138	9.47671	2.09135e-10
EGFR	3.66943	4.62668	5.71155	2.09135e-10
EIF1AY	-7.88131	-7.40268	-6.76452	2.09135e-10
FABP5	2.42502	3.06318	3.73325	2.09135e-10
FAM127B	-7.97703	-7.4665	-6.86025	2.09135e-10
FIP1L1	-5.16912	-3.5418	-2.52074	2.09135e-10
KCND2	-9.38099	-8.83855	-8.13657	2.09135e-10
KCTD12	6.03063	8.96618	9.57244	2.09135e-10
KLRC2	-7.94512	-7.37078	-6.63689	2.09135e-10
LPHN2	7.8494	8.61519	9.18954	2.09135e-10
NEFL	-9.89152	-9.31717	-8.71092	2.09135e-10
NNAT	-7.97703	-7.4665	-6.76452	2.09135e-10
PDGFRA	-9.09381	-6.73261	-5.67964	2.09135e-10
POSTN	4.11615	9.50862	10.1468	2.09135e-10
PRDM1	3.47798	4.69049	7.33887	2.09135e-10
RPS4Y1	-9.15763	-8.74282	-8.2642	2.09135e-10
SAR1A	-4.53095	-3.38226	-2.48883	2.09135e-10
SCFD2	-9.79579	-9.28526	-4.3076	2.09135e-10
SEC61G	3.44608	3.98851	4.69049	2.09135e-10
SLITRK2	-9.66816	-4.53095	-3.28654	2.09135e-10
SPOCK2	5.58392	7.11551	8.00894	2.09135e-10
SSPN	6.73261	7.88131	8.55138	2.09135e-10
TTTY15	-8.55138	-8.10466	-7.59413	2.09135e-10
XAF1	6.95597	8.6471	9.34908	2.09135e-10
XIST	8.2642	8.93427	9.4448	2.09135e-10
AHR	6.95597	7.94512	8.6471	2.12324e-10
TWIST1	5.42438	7.27505	8.00894	2.18191e-10
KLHL9	-7.68986	-7.0836	-6.25399	2.29401e-10
USP9Y	-7.88131	-7.24314	-6.34972	2.325e-10
BST2	4.21187	8.58328	9.06191	2.34958e-10
KDM5D	-7.62604	-7.05169	-6.2859	2.34958e-10
LHFPL3	-9.12572	-8.55138	-6.57307	2.34958e-10
SCN1A	-9.18954	-8.61519	-3.9247	2.34958e-10
ZNF518B	-7.88131	-7.14742	-6.19017	2.34958e-10
AQP4	3.50989	5.04148	6.03063	2.75841e-10
ITPR2	3.38226	4.65859	6.50926	6.24299e-10
SOX11	-3.5418	-2.55265	-1.81876	7.16355e-10
IFI44L	5.45629	8.99809	9.89152	7.97433e-10
DLX1	-7.43459	-6.76452	-5.77537	1e-09
RP1-177G6.2	-8.23229	-7.53032	-6.60498	1e-09
FLNB	-7.4665	-6.76452	-5.77537	1.08206e-09
KRBOX1	-7.40268	-6.76452	-5.67964	1.55468e-09
SORCS3	-7.33887	-6.57307	-5.64774	1.55468e-09
NPNT	6.19017	7.56222	8.39183	1.58351e-09
COL5A2	3.35035	4.65859	8.51947	2e-09
SERPINA3	3.47798	4.94576	8.99809	2.08624e-09
IFI6	1.91449	2.77601	4.17996	2.83237e-09
RIMS1	-7.27505	-6.50926	-5.45629	3.08294e-09
ERBB4	-7.11551	-6.34972	-5.42438	3.87855e-09
ARHGAP18	6.19017	7.56222	8.29611	4.89465e-09
VAT1L	-7.27505	-6.38162	-5.36056	4.89465e-09
LRRC4	-7.0836	-6.2859	-5.32866	5.61329e-09
SP100	3.35035	5.16912	8.13657	6.26896e-09
PROM1	-7.53032	-6.73261	-5.80728	7.8702e-09
EDNRB	2.26548	3.31844	4.46714	8.45673e-09
BRS3	-7.11551	-6.41353	-5.16912	9.19663e-09
CDH6	2.23357	3.25463	4.37141	9.46487e-09
STOM	4.75431	7.94512	8.74282	9.46487e-09
SOX10	-7.01979	-6.15827	-5.13721	9.66472e-09
BEX1	-5.26484	-3.127	-2.07403	1.11542e-08
L1CAM	-7.21123	-6.60498	-5.1053	1.1355e-08
GJA1	2.87173	4.11615	5.96682	1.76561e-08
NLGN4Y	-7.40268	-6.6688	-5.77537	2.36768e-08
ELMO1	-8.90236	-8.42374	-3.03127	2.64186e-08
PLEKHH2	-8.42374	-7.91321	-4.08424	2.64186e-08
HSPA1A	2.93555	4.3076	5.71155	2.65357e-08
CST3	1.43587	2.16975	2.96745	3.34676e-08
UTY	-6.89215	-6.15827	-4.78622	3.34676e-08
HLA-E	2.3612	3.5418	5.04148	3.4e-08
TXLNG2P	-6.6688	-5.93491	-4.7224	3.72333e-08
SHD	-6.82834	-5.903	-4.56286	5.51501e-08
FMOD	5.96682	7.62604	8.51947	7.17696e-08
APOD	-8.71092	-8.2642	-3.09509	7.68304e-08
ARX	-6.60498	-5.74346	-4.46714	7.878e-08
ITM2A	-9.03	-8.32802	-5.58392	7.878e-08
LNX1	-8.45565	-7.88131	-3.63753	7.878e-08
DPYD	4.49904	6.7007	7.59413	1.01848e-07
FAM107B	-8.42374	-7.8494	-4.17996	1.40918e-07
CDR1	-7.97703	-7.4665	-5.16912	1.51685e-07
NPR3	-6.98788	-5.99873	-4.78622	1.91316e-07
IGDCC4	2.10594	3.22272	4.37141	2.27266e-07
RND3	2.58456	3.82897	5.55201	2.93108e-07
PTPRZ1	-1.72304	-1.27632	-0.893427	3.21372e-07
EZR	1.62731	2.48883	3.50989	3.84349e-07
ALDOC	2.52074	3.70134	4.91385	3.99428e-07
FZD7	5.45629	7.05169	7.94512	5.02331e-07
SPARCL1	1.24442	2.23357	2.71219	5.49716e-07
LINC00643	-7.78558	-7.0836	-5.80728	7.20848e-07
ROBO2	5.99873	7.43459	8.20039	7.73711e-07
TRIM22	5.87109	7.40268	8.16848	8.26885e-07
NANOS1	-6.03063	-4.97767	-3.47798	8.9244e-07
MT1X	1.65922	2.55265	3.57371	1.04058e-06
AK4	1.75495	2.7441	3.73325	1.20481e-06
LGALS3	2.48883	3.70134	5.13721	1.2148e-06
ELOVL2	1.9464	2.90364	4.14806	1.32767e-06
FAM198B	3.89279	7.59413	8.2642	1.32767e-06
SVIP	-6.19017	-5.13721	-3.22272	1.3455e-06
HLA-B	1.53159	2.3612	3.47798	1.50336e-06
INPP5F	-6.7007	-5.74346	-4.3395	1.644e-06
PEG3	-4.85003	-2.96745	-1.85067	1.67031e-06
LRRC16A	2.42502	3.63753	4.88194	1.73355e-06
LOC150622	-6.79643	-6.03063	-4.91385	1.96351e-06
PLAT	-6.50926	-2.99936	-1.9464	2.1434e-06
C3	3.89279	8.77473	9.47671	2.37666e-06
ADCY5	-6.60498	-5.64774	-4.11615	2.72787e-06
TMEM35	-6.25399	-5.20102	-3.89279	2.72787e-06
FAM129A	2.52074	3.89279	7.27505	3.05072e-06
SEPT3	-7.8494	-7.21123	-3.89279	3.55857e-06
CHI3L1	4.05233	5.5201	11.6784	4.12963e-06
BAMBI	-7.4665	-6.79643	-5.58392	4.45824e-06
MT1E	2.10594	3.31844	4.65859	4.46918e-06
CHST11	-7.97703	-7.59413	-2.42502	4.47524e-06
BHLHE41	4.69049	6.95597	7.91321	4.53849e-06
SPARC	1.11678	1.78685	2.42502	4.69581e-06
GABRA3	-7.37078	-6.6688	-5.61583	4.87884e-06
USP3	-7.88131	-7.27505	-3.66943	5.31807e-06
SAMD9L	2.52074	3.89279	7.05169	5.4201e-06
ERBB3	-8.48756	-7.88131	-3.03127	5.77735e-06
SEMA3E	2.64837	4.14806	6.22208	6.29e-06
SNX22	-8.45565	-7.81749	-3.50989	6.95983e-06
PDPN	3.03127	5.04148	8.10466	8.75113e-06
SOD2	1.75495	2.83982	4.21187	1.03533e-05
SPOCK1	-7.94512	-7.17933	-4.08424	1.09388e-05
NCAM2	-8.67901	-8.10466	-2.52074	1.31448e-05
C2orf80	-8.45565	-7.94512	-2.58456	1.3962e-05
CHI3L2	3.41417	8.83855	9.66816	1.42775e-05
TAF3	-6.2859	-5.29675	-3.82897	1.60555e-05
ABAT	-4.75431	-2.61647	-1.65922	1.68109e-05
GNAS	-2.07403	-1.46777	-0.893427	1.72448e-05
OLFM1	-5.00957	-3.03127	-1.85067	1.83179e-05
RNF144A	-7.62604	-7.01979	-3.47798	1.87483e-05
MX1	3.82897	5.74346	8.61519	1.95326e-05
CCND1	-7.4665	-6.6688	-5.61583	2.0016e-05
MT2A	1.05297	1.75495	2.39311	2.12716e-05
XYLT1	-7.68986	-6.98788	-5.77537	2.13085e-05
CRMP1	-6.76452	-2.93555	-1.69113	2.19581e-05
RN7SK	1.40396	2.39311	3.44608	2.32169e-05
MLLT11	-4.49904	-2.80791	-1.49968	2.47404e-05
TIMP3	1.62731	2.80791	4.14806	2.55063e-05
CSGALNACT1	-8.23229	-3.127	-1.88258	2.57353e-05
BMPR1B	2.71219	4.27569	8.6471	2.61022e-05
CAPN5	-6.19017	-3.89279	-2.04212	2.70267e-05
GPR37	5.26484	7.0836	7.94512	2.81536e-05
PDGFC	2.07403	3.25463	4.81813	2.87526e-05
H3F3B	-1.72304	-1.1806	-0.701979	3.15186e-05
TMEM176B	2.23357	3.44608	5.20102	3.43544e-05
AKR1B1	-4.17996	-2.3612	-1.37205	3.64887e-05
KIAA0247	1.85067	3.06318	4.3395	4.39153e-05
AGT	1.85067	3.03127	4.14806	4.42054e-05
CD44	2.61647	3.86088	9.34908	4.46039e-05
STAT2	1.1806	1.9464	2.68028	4.5946e-05
SCG3	-3.66943	-2.23357	-1.30823	4.6619e-05
FXYD6	-3.127	-2.04212	-1.1806	4.88237e-05
LHX2	-6.34972	-5.42438	-4.21187	4.91811e-05
GBP1	3.19081	8.04085	8.80664	5.92453e-05
HOPX	2.29738	3.63753	7.11551	6.00418e-05
PKIA	-7.56222	-6.95597	-3.35035	6.39587e-05
SERPING1	2.55265	7.59413	8.29611	6.40035e-05
PARD6B	-7.59413	-6.86025	-4.21187	6.51695e-05
H19	-7.11551	-6.31781	-4.94576	6.67555e-05
MFSD6	-6.79643	-5.99873	-4.62668	7.15798e-05
UCHL1	-5.42438	-2.96745	-1.65922	7.15798e-05
S100A11	2.68028	4.37141	5.96682	7.2465e-05
SRXN1	-6.44544	-5.5201	-4.17996	7.74133e-05
GFOD2	-6.7007	-5.96682	-4.65859	8.19971e-05
GLDC	-8.16848	-7.59413	-3.38226	8.97847e-05
TGFA	-8.07275	-7.0836	-3.70134	8.97847e-05
MYO5A	-5.16912	-2.58456	-1.53159	9.64872e-05
SLC35F1	-3.19081	-2.10594	-1.21251	9.64872e-05
TUBA1A	-1.34014	-0.925335	-0.542438	0.000100908
MYT1	-7.49841	-6.82834	-4.11615	0.000101053
CACNG4	-7.88131	-7.30696	-2.64837	0.000110011
NCAN	1.37205	2.39311	3.47798	0.000112815
MLC1	1.85067	3.127	4.85003	0.00011391
PDGFA	1.08488	1.85067	2.55265	0.000120521
ENHO	-6.86025	-6.03063	-4.59477	0.000120744
CA2	1.72304	2.87173	4.11615	0.000139952
PLSCR1	1.78685	3.127	4.43523	0.000174944
RPL15	-1.72304	-1.1806	-0.67007	0.000193396
EMP3	1.49968	2.71219	4.05233	0.00019675
LOC283683	-6.34972	-5.4882	-3.89279	0.00019842
MTSS1	-8.35993	-2.87173	-1.69113	0.000210738
RPL21P44	-8.39183	-7.97703	-1.65922	0.000211888
CHD7	-3.5418	-2.10594	-1.21251	0.000214827
LSAMP	-2.16975	-1.43587	-0.829611	0.000221297
DPP6	-4.46714	-2.90364	-1.62731	0.000222838
STON2	1.30823	2.3612	3.41417	0.000237167
AQP1	2.87173	4.56286	6.44544	0.000254391
KIF21A	0.957244	1.72304	2.48883	0.00028564
LRIG1	2.07403	3.5418	5.00957	0.00028564
ONECUT2	-6.95597	-6.15827	-4.85003	0.000300805
PLCB1	-5.42438	-2.77601	-1.46777	0.000314086
TGFBI	2.20166	3.63753	6.06254	0.000314086
ST6GAL1	-7.91321	-7.24314	-2.55265	0.000330769
DCX	-3.60562	-2.26548	-1.24442	0.0003314
CNN2	-8.07275	-7.49841	-2.23357	0.000360341
MTRNR2L8	0.67007	1.24442	1.75495	0.000360341
DIO2	2.07403	3.5418	8.74282	0.000361716
COTL1	-4.81813	-2.61647	-1.34014	0.000378714
KIAA1549	-7.94512	-7.56222	-1.9464	0.000378714
CACNG8	-6.92406	-6.22208	-4.02042	0.000394124
FAM95B1	-6.12636	-5.07339	-3.70134	0.000404232
CHIC2	-7.0836	-3.1589	-1.59541	0.000421935
PCOLCE	2.52074	4.62668	6.41353	0.000425297
MAGED1	-2.07403	-1.40396	-0.765795	0.000446552
CHP1	-2.83982	-1.85067	-0.989152	0.000455109
TOX3	-6.98788	-6.12636	-4.27569	0.000455109
ZNF746	-6.12636	-4.97767	-3.47798	0.000456679
SRSF6	-1.9464	-1.30823	-0.701979	0.000470857
LPPR1	-8.42374	-7.72176	-2.16975	0.000481604
SLC7A11	2.96745	5.20102	7.56222	0.000489371
HIPK2	-3.60562	-1.91449	-1.02106	0.000513864
REPIN1	-7.62604	-7.05169	-2.10594	0.000532003
BAZ2B	1.14869	2.04212	2.96745	0.000532894
CXADR	-3.44608	-2.16975	-1.1806	0.000539637
AXL	1.85067	3.19081	4.75431	0.000548835
LINC00657	-2.01021	-1.37205	-0.765795	0.000562128
FBXO32	1.43587	2.71219	3.79707	0.000565185
SRP14	-1.88258	-1.24442	-0.67007	0.000565185
SOCS2	1.53159	2.71219	4.02042	0.000570477
ARPP19	-2.71219	-1.62731	-0.861519	0.000597581
ETS1	-7.53032	-6.92406	-2.77601	0.000597581
PHLDA1	-2.3612	-1.59541	-0.893427	0.000597581
IGF2BP2	-6.19017	-5.23293	-3.70134	0.000598424
GPM6A	-1.72304	-1.1806	-0.638162	0.000604875
KLRC3	-6.95597	-6.22208	-4.08424	0.000610742
NFKBIA	1.11678	2.01021	3.09509	0.000611582
PREX1	-5.67964	-4.17996	-2.29738	0.000615817
ITGA6	1.85067	3.19081	4.85003	0.000618598
IQGAP2	2.99936	7.05169	7.8494	0.000645228
TRIP6	2.96745	6.86025	7.65795	0.000683244
TRIB2	-2.20166	-1.43587	-0.765795	0.000719418
ADD2	-7.27505	-6.60498	-2.55265	0.000753127
MAP1A	-3.35035	-1.9783	-1.05297	0.000791914
DZIP1	1.24442	2.23357	3.22272	0.000811313
HLA-A	0.67007	1.27632	1.85067	0.000812092
MGST1	3.03127	7.4665	8.23229	0.000825196
USP53	3.44608	6.92406	7.78558	0.000834661
SULF2	-4.7224	-2.80791	-1.40396	0.000836543
SYNM	2.16975	3.82897	6.98788	0.000836543
CMYA5	1.75495	3.1589	4.91385	0.00086756
GOT1	-7.14742	-6.2859	-4.11615	0.000881487
ADAM17	0.701979	1.30823	1.9464	0.000884451
MCMBP	-7.43459	-6.82834	-2.20166	0.000884451
THBS2	1.78685	3.25463	4.75431	0.000916562
LINGO1	-6.63689	-5.71155	-3.98851	0.000924647
PELI1	-8.10466	-7.49841	-1.81876	0.000941277
SLC4A4	1.1806	2.23357	3.41417	0.000941953
KLHDC8A	2.01021	3.5418	5.36056	0.00094308
TTC3	-1.91449	-1.24442	-0.67007	0.000950615
TMSB15B	-7.01979	-6.34972	-4.3076	0.000962916
SGSM1	-6.03063	-5.13721	-3.44608	0.000977961
ITPKB	3.127	6.98788	7.91321	0.000978
LOC100506385	-5.83919	-4.94576	-2.99936	0.000980441
CNN3	0.606254	1.1806	1.72304	0.000983931
CD3EAP	-6.86025	-6.09445	-2.83982	0.00101477
STK10	-6.73261	-5.87109	-3.9247	0.00102051
ANAPC16	2.23357	4.7224	6.25399	0.00102084
FOXO1	1.65922	3.09509	4.40332	0.00102084
RCAN1	-3.5418	-2.20166	-1.1806	0.00102925
TLE1	3.5418	6.73261	7.62604	0.00103974
CCDC80	1.91449	3.28654	4.65859	0.00104465
CORO7	-6.22208	-5.20102	-3.47798	0.00105483
S100B	-2.07403	-1.34014	-0.701979	0.00108564
FRMD4A	-6.6688	-5.80728	-4.05233	0.00108842
RTN4	-1.91449	-1.27632	-0.67007	0.00109721
BCOR	-6.89215	-5.99873	-3.86088	0.00113519
FAM115A	-4.17996	-2.13784	-1.05297	0.00119878
KIAA1244	-7.88131	-7.33887	-1.49968	0.00122411
TMEM178A	1.49968	2.83982	4.3076	0.00122411
CCDC102B	2.20166	3.79707	7.78558	0.00123017
EPHA4	1.40396	2.48883	3.89279	0.00123373
SCRG1	-2.10594	-1.34014	-0.701979	0.00124481
CRIM1	2.04212	3.57371	7.49841	0.00125421
ARGLU1	0.638162	1.27632	1.88258	0.00130666
RHOJ	1.37205	2.68028	4.05233	0.00134418
SKIL	-4.08424	-2.29738	-1.14869	0.00134418
SLC40A1	1.46777	2.80791	4.43523	0.00137378
EMP2	-5.93491	-2.58456	-1.34014	0.00143371
NSUN6	-6.60498	-3.98851	-1.85067	0.00149683
GRIA4	1.5635	2.96745	4.56286	0.00150574
PSME2	1.27632	2.39311	3.66943	0.00150574
ZNF250	-6.57307	-5.77537	-3.06318	0.001582
CADM2	-3.41417	-1.88258	-0.925335	0.00159731
MTRNR2L2	0.542438	1.08488	1.59541	0.00168087
FOXO3	0.733887	1.49968	2.29738	0.00174644
UBAP1	-5.67964	-4.53095	-3.1589	0.00174891
PIPOX	2.04212	3.60562	7.05169	0.00175889
RALY	-7.05169	-6.47735	-2.48883	0.00175889
NKX2-2	-6.76452	-5.99873	-4.11615	0.00180582
GALC	2.7441	6.98788	7.78558	0.00182753
RASL11B	-6.79643	-5.93491	-3.79707	0.00186049
ZNF197	-6.12636	-5.26484	-3.22272	0.00186462
TUBB3	-7.30696	-4.43523	-1.75495	0.00193013
FAM101B	-6.50926	-5.58392	-3.60562	0.00195253
IFITM2	1.78685	3.25463	5.00957	0.00199171
RASSF2	-2.90364	-1.78685	-0.893427	0.00207093
HBEGF	-6.76452	-5.80728	-2.90364	0.00212195
ARAP2	1.11678	2.16975	3.38226	0.00218667
PER3	1.9783	3.73325	5.67964	0.0022721
RSL24D1	-4.78622	-2.32929	-0.989152	0.0022721
TMEM185B	-6.09445	-4.97767	-3.5418	0.00233472
METTL7B	1.40396	2.7441	4.3076	0.00235799
COL8A1	3.70134	6.79643	7.59413	0.00245023
ANO6	1.21251	2.32929	3.57371	0.00247155
SCN3A	-5.58392	-2.58456	-1.21251	0.00247155
EID1	-3.03127	-1.75495	-0.861519	0.00248749
BCL2L11	-7.53032	-6.98788	-1.81876	0.00256211
COL9A1	-7.0836	-6.34972	-3.09509	0.00257346
GAP43	-2.55265	-1.49968	-0.733887	0.00257346
POLDIP3	-7.37078	-3.38226	-1.49968	0.00262067
GLUL	0.765795	1.59541	2.32929	0.00266817
CAPN2	1.02106	2.04212	3.09509	0.00268183
TRIL	1.37205	2.64837	4.08424	0.00268293
SLC20A1	-4.59477	-2.87173	-1.34014	0.00271374
LRRC42	-6.12636	-4.88194	-3.38226	0.00275825
ZSCAN29	-6.63689	-5.903	-3.41417	0.00292052
FNDC3A	0.893427	1.78685	2.7441	0.00299038
NUP210	-6.15827	-5.26484	-3.57371	0.00302448
SLC20A2	1.62731	3.03127	4.85003	0.00302812
APOL6	1.81876	3.25463	5.20102	0.00303574
CSDA	1.81876	3.41417	4.88194	0.00304737
RDH10	1.43587	2.83982	4.56286	0.0030613
CALCRL	-7.88131	-7.27505	-1.46777	0.00307369
MYL12A	2.23357	3.70134	8.04085	0.00307369
YWHAB	-1.78685	-1.11678	-0.542438	0.00324985
SNAP25	-6.92406	-6.09445	-3.09509	0.0032744
WASF1	-7.30696	-6.54116	-2.01021	0.00328536
MTPAP	-4.14806	-2.13784	-1.08488	0.00336683
TUBB	-2.16975	-1.37205	-0.67007	0.00337514
ATP1A2	0.67007	1.43587	2.16975	0.00345572
TSPAN12	-7.24314	-6.47735	-2.96745	0.00348063
TBX15	1.34014	2.77601	4.59477	0.00348385
DSCAM	-8.07275	-2.48883	-1.24442	0.00354145
SMAP2	-7.53032	-6.95597	-1.59541	0.0036161
GLT25D2	1.21251	2.42502	3.76516	0.00367612
STMN1	-2.32929	-1.46777	-0.701979	0.00374662
ADCYAP1R1	1.46777	3.06318	4.46714	0.00378025
TGFB3	2.01021	6.79643	7.53032	0.00386726
HSBP1	-1.91449	-1.1806	-0.574346	0.00403724
ELL2	1.40396	2.71219	4.14806	0.00408459
JUN	0.765795	1.62731	2.61647	0.0042413
FAM131B	-6.34972	-5.1053	-3.5418	0.00449858
ASIC4	-6.25399	-5.07339	-3.1589	0.00452735
MAOB	1.24442	2.61647	3.98851	0.00469923
TWSG1	1.11678	2.32929	3.5418	0.00469923
GUCD1	-8.04085	-2.61647	-1.34014	0.00475144
PMP22	0.67007	1.49968	2.32929	0.00475144
R3HCC1L	-6.03063	-4.81813	-3.22272	0.00475144
TUBB4A	-6.98788	-6.19017	-2.64837	0.00475144
ZFP36	0.957244	2.07403	3.22272	0.00475144
ZNF25	-7.43459	-6.7007	-2.16975	0.00475144
STMN4	-7.21123	-6.57307	-2.87173	0.0047583
DPYSL3	-3.79707	-1.78685	-0.829611	0.00476598
MYBPC1	2.52074	4.91385	6.7007	0.00476598
FBN3	-6.2859	-5.39247	-3.22272	0.00489489
FAM219A	-6.12636	-5.04148	-3.38226	0.00499294
MATN2	1.49968	2.93555	4.40332	0.00518109
NID1	1.62731	3.09509	5.5201	0.00528157
FGF14	-7.4665	-6.60498	-1.9783	0.00535364
PCDH7	1.43587	2.87173	4.43523	0.00543429
MYH9	1.05297	2.29738	3.82897	0.00543607
TRIM24	-3.98851	-1.85067	-0.829611	0.00545532
ADAL	-6.86025	-6.12636	-2.45693	0.00552518
KIF3B	-5.00957	-2.16975	-0.957244	0.00558075
HLA-C	1.62731	3.28654	4.88194	0.00571657
LDLRAD3	-7.59413	-7.01979	-1.49968	0.00578624
DOCK7	0.925335	1.9783	3.25463	0.00580777
TIPARP	0.765795	1.69113	2.68028	0.00581255
ID4	0.893427	1.91449	3.09509	0.0058247
TLE3	-7.91321	-2.16975	-1.05297	0.00584224
MAP2	-1.81876	-1.14869	-0.542438	0.00589315
GPR158	-7.37078	-6.63689	-1.65922	0.00597347
STAT1	0.861519	1.81876	2.80791	0.00597347
HYAL2	-6.60498	-5.67964	-2.45693	0.0060403
S100A10	0.925335	1.88258	2.83982	0.00608265
AGTRAP	1.62731	3.25463	5.5201	0.00618872
LIMA1	-2.23357	-1.34014	-0.606254	0.00623222
CPNE1	-2.96745	-1.65922	-0.733887	0.00623469
F3	0.67007	1.53159	2.39311	0.00623663
ERGIC3	-2.80791	-1.59541	-0.701979	0.00632483
P2RX7	-7.59413	-6.98788	-1.59541	0.00644108
CDC7	-7.11551	-6.38162	-1.9464	0.00658488
HSPH1	0.638162	1.49968	2.32929	0.00658488
WDR33	-4.85003	-2.87173	-1.24442	0.00661146
MARCKS	-1.30823	-0.797703	-0.382897	0.00664779
UST	-6.06254	-5.1053	-3.22272	0.00664959
TIAM1	-7.43459	-6.7007	-2.13784	0.00667713
SH3D19	-7.72176	-7.0836	-1.40396	0.0067359
WWC3	-6.57307	-5.903	-1.9783	0.0067461
ZMIZ1	-4.11615	-2.20166	-0.925335	0.00688222
DCLK1	1.05297	2.23357	3.44608	0.00689127
ELAVL3	-6.09445	-5.26484	-2.20166	0.0070968
GINS3	-6.34972	-5.39247	-2.90364	0.00731352
IGFBP7	1.53159	3.22272	6.86025	0.00732988
CNTN1	-7.40268	-3.22272	-1.5635	0.00734819
ALCAM	-4.53095	-2.23357	-0.957244	0.00742353
SNN	-6.38162	-3.5418	-1.40396	0.00756914
KLHL15	-6.73261	-5.83919	-2.23357	0.00761517
CXorf40B	-6.50926	-5.64774	-2.80791	0.00769278
SATB1	-5.23293	-2.3612	-1.08488	0.0078004
NBPF14	0.765795	1.62731	2.80791	0.00791969
NDRG3	-4.81813	-2.68028	-1.14869	0.00791969
VTI1A	-6.22208	-5.36056	-2.99936	0.00804128
LAP3	0.893427	1.9464	3.06318	0.00814654
RNPC3	1.27632	2.77601	4.3076	0.00852948
GNG2	-3.63753	-1.91449	-0.829611	0.00877128
TMEM178B	-5.13721	-3.127	-1.27632	0.00884332
RPL22L1	-7.24314	-6.63689	-1.62731	0.00900481
CDK5R1	-7.14742	-6.34972	-3.35035	0.00900566
MSMO1	1.21251	2.64837	3.86088	0.00900661
SEMA5A	-1.9464	-1.1806	-0.542438	0.00900661
PGAM1	-2.68028	-1.49968	-0.638162	0.00915538
HN1	-2.83982	-1.49968	-0.67007	0.00919984
DST	0.478622	1.1806	1.81876	0.0093482
CHPT1	1.72304	3.60562	5.36056	0.0094366
DGKG	-6.79643	-5.87109	-2.39311	0.00944169
REEP3	-3.03127	-1.81876	-0.765795	0.00947746
COL5A3	2.20166	5.07339	6.47735	0.00995463
LOC100652766	1.40396	2.83982	4.3395	0.00995463
RPL8	-1.69113	-1.02106	-0.446714	0.0100677
RELL1	-2.58456	-1.5635	-0.701979	0.010118
STC1	-7.62604	-6.73261	-1.5635	0.0102498
CUEDC2	-5.87109	-2.61647	-1.05297	0.0105258
EIF5	0.478622	1.1806	1.85067	0.0109478
CIRBP	0.51053	1.21251	1.88258	0.0110116
RAD52	0.893427	1.9783	3.89279	0.0111017
CDV3	-3.09509	-1.78685	-0.797703	0.0113331
CCNY	-7.24314	-6.54116	-1.53159	0.0114569
C19orf66	1.88258	4.17996	6.73261	0.011477
HIF1A	0.638162	1.49968	2.39311	0.011477
NBPF10	0.574346	1.37205	2.13784	0.0115123
OXNAD1	-6.47735	-5.61583	-3.06318	0.0116216
TP53	0.606254	1.43587	2.29738	0.0118088
CEBPD	1.49968	2.93555	4.3076	0.0118201
WDR76	-7.14742	-4.08424	-1.46777	0.0119929
NRXN2	-6.25399	-5.36056	-2.64837	0.0120768
IRF9	0.957244	2.16975	3.44608	0.012167
PTPDC1	-6.2859	-5.32866	-2.58456	0.012167
EZH2	-5.36056	-2.61647	-1.05297	0.0123684
DPYSL5	-4.53095	-2.07403	-0.861519	0.0123931
ANK2	0.542438	1.30823	2.13784	0.0125519
PPP2R2D	-6.63689	-5.74346	-2.3612	0.0125519
C16orf88	0.638162	1.49968	2.39311	0.0126501
PLK1S1	-7.59413	-2.13784	-0.925335	0.0126501
ODC1	-3.31844	-1.78685	-0.733887	0.0127504
RRP12	-6.54116	-5.71155	-2.48883	0.0127736
LRRN1	0.957244	2.16975	3.63753	0.013151
HMGA1	-6.2859	-5.26484	-2.13784	0.0132308
ATP1B2	0.414806	1.05297	1.65922	0.0135381
TNR	-6.47735	-5.55201	-2.93555	0.0135381
DIAPH1	-4.11615	-2.16975	-0.893427	0.013564
SEC24C	-5.83919	-2.87173	-1.1806	0.0135687
CABLES2	-6.79643	-5.99873	-3.35035	0.0139161
BAALC	-2.07403	-1.21251	-0.51053	0.0140204
ZEB1	-1.9464	-1.11678	-0.478622	0.0147307
LOC541471	-7.05169	-3.22272	-1.11678	0.0152437
OSBPL3	1.43587	3.25463	6.6688	0.0152437
TPM1	-6.47735	-3.35035	-1.37205	0.0152437
TMEM144	1.24442	2.77601	5.23293	0.0152783
MTRNR2L1	0.638162	1.49968	2.7441	0.0154146
UGT8	-5.87109	-4.91385	-2.23357	0.0155683
SON	-1.43587	-0.893427	-0.382897	0.0157361
SLFN11	-7.49841	-2.20166	-0.925335	0.0159629
COPG2	-6.54116	-5.77537	-1.78685	0.0160637
NDRG4	-7.62604	-2.20166	-0.893427	0.0162406
PAG1	-3.9247	-2.01021	-0.765795	0.01659
CD74	1.49968	3.28654	6.09445	0.0168045
CLDN10	1.11678	2.64837	4.24378	0.0168529
TFPI	-3.70134	-1.9464	-0.765795	0.0172127
FKBP5	0.542438	1.40396	2.32929	0.017473
TMX4	-7.33887	-2.45693	-0.989152	0.017473
CSRP2	0.829611	1.9783	3.25463	0.0174898
ACTN1	0.925335	2.20166	3.57371	0.0175431
ELAVL4	-7.88131	-7.27505	-1.37205	0.0177319
HNRNPL	0.382897	0.957244	1.53159	0.0179042
COPS2	-4.49904	-1.88258	-0.733887	0.017917
LOC150568	-7.05169	-6.31781	-1.46777	0.017917
KCNIP1	-5.29675	-3.28654	-1.24442	0.0182702
RN7SL2	1.9464	4.40332	5.67964	0.0182702
PTPRG	-5.45629	-2.3612	-0.893427	0.0185269
CYP51A1	0.382897	1.05297	1.72304	0.0185719
TMSB10	-1.49968	-0.893427	-0.382897	0.0185719
RBMS1	1.34014	3.03127	5.13721	0.0188615
ZNF714	-6.47735	-2.71219	-1.05297	0.0188671
TNC	0.446714	1.14869	1.85067	0.0190149
IFT46	-7.24314	-6.41353	-1.40396	0.019103
LRRC4C	-6.38162	-3.79707	-1.1806	0.0194551
MTRNR2L10	1.21251	3.25463	4.91385	0.0200437
DBI	-1.43587	-0.861519	-0.350989	0.0200653
KIF5B	-2.3612	-1.30823	-0.51053	0.0201979
EIF4EBP2	-3.06318	-1.69113	-0.638162	0.0202766
SEPT7	-1.37205	-0.829611	-0.350989	0.0203981
FSIP2	1.9783	5.5201	6.82834	0.0205852
SHISA6	-7.30696	-6.54116	-1.9783	0.0206031
CBR1	0.733887	1.88258	2.99936	0.02067
KCNMB4	1.14869	2.83982	4.78622	0.02067
TSPYL2	-6.57307	-5.67964	-1.91449	0.02067
TSPAN7	-1.91449	-1.14869	-0.446714	0.0207684
IFI16	0.542438	1.37205	2.13784	0.0211148
IFI44	0.893427	2.20166	3.76516	0.0211148
PSMB9	1.1806	2.77601	4.56286	0.0211148
AKTIP	1.24442	2.96745	4.75431	0.0213907
GPR82	-7.0836	-2.90364	-1.11678	0.0215171
NAA20	-3.06318	-1.49968	-0.574346	0.021678
RANBP6	-7.21123	-6.50926	-1.21251	0.021678
GNG4	-7.17933	-2.48883	-0.989152	0.0219469
IGSF9B	-6.38162	-5.55201	-2.04212	0.0227224
EFNB2	1.53159	3.9247	7.27505	0.0232835
SEC14L1	0.51053	1.30823	2.16975	0.0233879
TUBA1B	-1.85067	-1.11678	-0.414806	0.0234857
PDZD4	-6.92406	-6.25399	-1.27632	0.0235083
VDAC2	-2.80791	-1.43587	-0.542438	0.0235083
RAP2B	-2.32929	-1.30823	-0.478622	0.0239905
ITGAV	0.350989	1.02106	1.65922	0.0240858
FTH1	0.350989	0.989152	1.5635	0.0242221
STARD7	0.382897	1.02106	1.62731	0.0242221
ARL17A	-4.56286	-1.78685	-0.67007	0.0244059
ZFYVE21	1.46777	3.66943	6.7007	0.0247533
HSPB1	1.05297	2.55265	4.27569	0.0250057
MAP3K5	0.765795	1.9464	3.1589	0.0250057
ISG15	1.24442	3.09509	4.75431	0.0250296
EPB41L1	-6.7007	-3.41417	-1.27632	0.0250914
TNS1	0.797703	2.04212	3.44608	0.025212
ZNF124	-6.03063	-5.16912	-2.45693	0.0252694
TMOD2	-4.17996	-1.9464	-0.701979	0.0253112
ID3	0.861519	2.23357	3.60562	0.0253518
KLHL7	-5.07339	-2.26548	-0.829611	0.0253518
LOC375295	-6.44544	-5.58392	-1.5635	0.0253518
ARHGAP12	-3.44608	-1.59541	-0.606254	0.0253878
C14orf119	0.861519	2.32929	3.82897	0.0255292
GRID1	-5.93491	-4.81813	-1.91449	0.0255292
C1S	1.46777	3.60562	7.27505	0.025574
DNM3	-7.14742	-6.44544	-1.1806	0.026057
LUC7L3	0.382897	1.05297	1.69113	0.026057
CBX4	-6.19017	-5.26484	-1.5635	0.0261284
RTF1	-4.85003	-2.32929	-0.67007	0.0261284
BFAR	-4.43523	-1.9783	-0.733887	0.0265131
SRPX	1.21251	2.71219	4.59477	0.0265131
TOPORS	-4.62668	-2.45693	-0.861519	0.0266461
SLC1A2	0.542438	1.53159	2.55265	0.0268854
PSME1	0.446714	1.24442	2.01021	0.0281107
MYLK	1.08488	2.58456	4.59477	0.0283199
DNAJC27	-6.34972	-5.55201	-1.81876	0.0284911
CSMD2	-6.22208	-5.4882	-1.53159	0.0285406
FAM21B	-6.2859	-5.45629	-1.5635	0.0285406
LPGAT1	-6.57307	-2.07403	-0.765795	0.028752
BLOC1S2	-3.66943	-1.75495	-0.67007	0.0291131
NXN	-6.12636	-5.07339	-1.91449	0.0291131
TANC2	-2.42502	-1.24442	-0.478622	0.0291131
RBM12	-5.58392	-2.48883	-0.893427	0.0293025
AUP1	-3.57371	-1.75495	-0.638162	0.0293828
ACTG1	-1.43587	-0.829611	-0.319081	0.0296058
CCND2	-1.49968	-0.861519	-0.319081	0.0296058
TRAPPC10	-6.25399	-3.50989	-1.24442	0.0296058
LNX2	-5.20102	-4.08424	-1.81876	0.0298588
FKBP9	0.319081	0.925335	1.49968	0.0300397
NAMPT	0.542438	1.46777	2.32929	0.0300691
SP110	0.861519	2.23357	3.57371	0.0300691
ZNF398	-6.57307	-5.77537	-1.40396	0.0304259
GPR137B	0.989152	2.39311	4.14806	0.0305676
SEZ6L	-3.73325	-2.10594	-0.765795	0.0305676
WDR54	-6.76452	-5.93491	-1.49968	0.03081
TRAF4	-6.6688	-5.99873	-1.30823	0.030958
MARCH9	-6.38162	-5.5201	-1.65922	0.0310426
TCF12	-2.23357	-1.24442	-0.446714	0.0322955
CYTH1	-6.15827	-5.26484	-1.59541	0.0323965
TSPYL1	0.446714	1.21251	1.91449	0.0325429
KCNMB2	-5.99873	-4.85003	-2.01021	0.0330989
MMS19	-6.6688	-5.903	-1.40396	0.0333246
ADAMTS3	-6.98788	-2.93555	-1.08488	0.0335849
CYP4F24P	-6.03063	-5.00957	-1.88258	0.0335849
DPM1	-4.65859	-1.9783	-0.638162	0.0338396
UBE2E2	-6.7007	-5.903	-1.27632	0.033978
ZNF713	-5.77537	-4.65859	-2.26548	0.0340285
MGEA5	-2.87173	-1.53159	-0.542438	0.0340382
ACSL3	0.414806	1.21251	2.04212	0.0340662
LIFR	0.414806	1.21251	2.10594	0.0340662
ZCCHC17	-4.11615	-1.91449	-0.638162	0.034479
POLR3A	-6.6688	-2.77601	-0.957244	0.0345073
ACTN2	1.05297	2.68028	5.04148	0.0345168
ZNF280D	-7.01979	-6.41353	-1.05297	0.0347768
SS18L1	-7.01979	-6.44544	-1.02106	0.0352918
EPN2	-3.63753	-1.53159	-0.542438	0.0364855
RHOB	0.382897	1.11678	1.81876	0.036545
ARF6	0.478622	1.43587	2.29738	0.0365988
NMB	1.11678	2.83982	4.49904	0.0365988
ZNF276	-5.67964	-4.81813	-1.46777	0.0371561
UHRF2	-7.27505	-6.6688	-0.861519	0.0372734
C17orf58	-6.76452	-6.06254	-1.24442	0.0373331
NEK11	1.27632	2.99936	7.27505	0.037505
FBXO6	-5.42438	-4.3395	-1.78685	0.0375758
BLCAP	-5.16912	-1.88258	-0.67007	0.0376512
TP53INP2	-7.21123	-2.13784	-0.733887	0.0377619
GAS7	0.606254	1.75495	3.19081	0.0379459
ADAMTS9	0.638162	1.85067	3.127	0.0380659
PPP1R9A	0.829611	2.29738	3.98851	0.0380659
PADI2	0.765795	2.23357	3.63753	0.0385725
PRRX1	0.701979	2.01021	3.31844	0.0385725
SRSF5	0.350989	1.08488	1.78685	0.0385725
NUBP1	-6.47735	-5.58392	-1.85067	0.0388504
MTRNR2L6	0.893427	2.32929	4.43523	0.039327
DDIT3	0.638162	1.78685	3.06318	0.0394943
EGLN3	0.893427	2.52074	4.27569	0.0394943
ZCCHC24	-7.40268	-1.78685	-0.638162	0.0396644
PTN	-1.30823	-0.765795	-0.255265	0.0403843
COL9A3	-4.62668	-2.83982	-0.861519	0.0403976
SOX8	-6.34972	-3.06318	-1.08488	0.0408016
PIK3R3	-6.31781	-3.73325	-0.989152	0.0409367
ARNT2	-3.127	-1.37205	-0.478622	0.0409928
C7orf73	-1.85067	-1.05297	-0.350989	0.0409928
GPR37L1	0.382897	1.21251	1.9783	0.0409928
MEF2A	-4.69049	-2.80791	-0.765795	0.0409928
PTPRN2	-7.01979	-6.38162	-1.34014	0.0409928
FAM45A	-7.27505	-6.57307	-1.05297	0.041414
C20orf112	-6.79643	-2.01021	-0.67007	0.0414926
PCGF1	-6.54116	-5.64774	-1.5635	0.0415295
RBP1	-3.9247	-1.53159	-0.51053	0.0415295
SH3BP4	-7.30696	-6.6688	-0.893427	0.0415295
SERPINB9	0.765795	2.07403	4.05233	0.0418613
YWHAQ	-1.65922	-0.957244	-0.319081	0.0420049
TP53BP1	-3.82897	-1.59541	-0.542438	0.0423055
SNHG16	-2.64837	-1.24442	-0.414806	0.042362
ADAM33	1.1806	2.93555	4.78622	0.0424138
ANK3	-5.55201	-1.88258	-0.638162	0.0426679
NUPR1	0.829611	2.42502	3.9247	0.0428525
CFLAR	0.350989	1.08488	1.81876	0.043255
C1orf61	-1.62731	-0.957244	-0.319081	0.0437577
KIAA1598	-7.0836	-6.34972	-1.08488	0.0437577
UBA6	0.446714	1.34014	2.20166	0.0437577
DDX17	0.319081	1.02106	1.72304	0.0438752
RREB1	0.861519	2.48883	4.05233	0.0438752
PRICKLE2	0.829611	2.3612	3.89279	0.0440177
POLE	-6.19017	-5.26484	-1.27632	0.044246
RPL5	-1.59541	-0.893427	-0.287173	0.044246
S100A13	1.08488	2.99936	4.7224	0.0446254
GANC	-5.93491	-4.78622	-1.62731	0.0451734
CDK5	-6.79643	-6.12636	-1.05297	0.0452768
FMNL2	0.382897	1.1806	2.04212	0.045924
KIAA0586	0.925335	2.58456	4.02042	0.0462237
LPAR6	1.27632	3.41417	6.54116	0.0462237
SNIP1	-6.25399	-5.4882	-1.27632	0.0465195
HNRNPH3	-3.22272	-1.40396	-0.446714	0.046746
PCDHB16	1.1806	3.09509	4.62668	0.0473246
CDKN1A	0.829611	2.48883	4.37141	0.0474175
PRCP	0.414806	1.27632	2.07403	0.0474175
WASF3	0.574346	1.78685	3.06318	0.047525
SMC6	-4.08424	-1.85067	-0.606254	0.04778
DDX21	-4.05233	-1.40396	-0.446714	0.0482085
HSD17B12	0.51053	1.5635	2.64837	0.0482085
MTMR12	-6.31781	-3.76516	-1.11678	0.0482085
PAX6	1.02106	2.90364	5.74346	0.048474
WLS	0.638162	1.91449	3.28654	0.048474
ATMIN	-6.73261	-2.42502	-0.765795	0.0484761
TYRO3	-6.38162	-5.55201	-1.24442	0.0488749
SGPL1	-4.94576	-1.9783	-0.638162	0.0495154
ZNF184	-6.6688	-5.903	-1.30823	0.0495859
PIM1	-5.96682	-4.94576	-2.68028	0.0505283
MAD2L2	-4.46714	-2.55265	-0.733887	0.0507686
PARP9	0.574346	1.75495	2.90364	0.0507686
ANKRD10	0.350989	1.14869	1.85067	0.0510673
PPRC1	-7.40268	-6.86025	-0.733887	0.0513026
BEX4	-2.68028	-1.27632	-0.414806	0.0513193
GTDC2	-4.75431	-2.55265	-0.733887	0.0514269
MTHFD2	0.606254	1.9783	3.25463	0.05164
COL20A1	-6.92406	-6.34972	-0.925335	0.051976
EPB41L5	-6.76452	-2.99936	-0.989152	0.051976
PHYHIPL	-3.25463	-1.5635	-0.478622	0.0524924
PON2	0.287173	1.02106	1.65922	0.0527326
KCNN3	0.989152	2.61647	4.21187	0.0528115
NPC2	0.893427	2.7441	4.46714	0.0528115
RSU1	-3.38226	-1.62731	-0.478622	0.0528115
TGFB2	0.989152	2.58456	4.21187	0.0528115
TMEM45A	-7.24314	-2.07403	-0.67007	0.0528115
HMOX2	-5.23293	-2.80791	-0.861519	0.0528793
AAR2	-4.59477	-2.45693	-0.733887	0.0530475
VCAN	-1.53159	-0.861519	-0.287173	0.054051
CHURC1	0.414806	1.37205	2.26548	0.0541914
POLR3F	-6.63689	-5.83919	-1.14869	0.0550204
UCKL1-AS1	-5.55201	-4.49904	-1.9464	0.0550585
SORBS2	-6.76452	-6.12636	-0.989152	0.0553102
SECISBP2L	-4.02042	-2.04212	-0.606254	0.0558253
TMX1	0.287173	1.02106	1.72304	0.0559691
MTUS1	0.925335	2.61647	7.14742	0.0562124
NFIC	0.287173	0.989152	1.62731	0.0562124
SAP30L	-6.82834	-6.19017	-1.05297	0.0562124
RNF24	-7.53032	-1.88258	-0.638162	0.0566754
RPIA	-5.64774	-4.21187	-1.24442	0.0566812
LOC100652748	-6.12636	-3.22272	-1.05297	0.0566902
ACSBG1	1.08488	3.03127	7.11551	0.0568916
MRPL43	-6.6688	-2.52074	-0.765795	0.0568916
FIBIN	0.414806	1.43587	2.48883	0.0575377
NRIP1	-3.25463	-1.65922	-0.478622	0.057575
RHOU	0.765795	2.16975	3.66943	0.057575
WTAP	0.223357	0.829611	1.40396	0.057575
ARL3	-3.76516	-1.53159	-0.478622	0.058124
ECHDC2	1.11678	3.50989	5.87109	0.058124
METTL7A	0.446714	1.53159	2.58456	0.058124
N4BP2L2	0.319081	1.11678	1.88258	0.058124
PCDH11X	-7.05169	-6.44544	-0.829611	0.058124
PCOLCE2	-7.0836	-6.25399	-1.11678	0.0582807
ACOT9	-7.11551	-6.25399	-1.08488	0.058603
LOC283070	-6.2859	-5.4882	-1.1806	0.058603
UNC5C	0.765795	2.42502	4.62668	0.058603
TMEM2	0.989152	2.93555	4.65859	0.0588043
CD2BP2	-5.00957	-2.77601	-0.797703	0.0588168
LGALS3BP	0.382897	1.30823	2.26548	0.0588168
ANKH	-6.7007	-5.903	-0.925335	0.0590023
ITGA7	0.797703	2.3612	3.89279	0.0590805
ZC3H4	0.414806	1.30823	2.13784	0.0591971
CREB5	-2.3612	-1.1806	-0.350989	0.0592929
ZNF711	-4.08424	-1.81876	-0.542438	0.0592985
IFIT3	0.638162	2.13784	3.57371	0.0592988
ANKRD20A4	-6.03063	-4.56286	-1.24442	0.0597301
UBFD1	-6.86025	-2.04212	-0.606254	0.0601424
SNX6	0.382897	1.30823	2.10594	0.0602781
LPHN3	-2.93555	-1.53159	-0.446714	0.0605544
PSMC2	-2.90364	-1.37205	-0.414806	0.0605559
FAM217B	-4.59477	-2.13784	-0.606254	0.0614904
MESDC2	0.382897	1.27632	2.20166	0.0619091
COL16A1	0.478622	1.62731	2.90364	0.0622172
DNAJC16	0.606254	2.07403	3.41417	0.0624048
KIAA0895L	-6.31781	-3.03127	-0.925335	0.0624048
ZFP106	-3.19081	-1.40396	-0.414806	0.0624048
COPS3	-2.90364	-1.34014	-0.382897	0.062659
NDUFB8	-2.83982	-1.30823	-0.382897	0.0629318
MOB3B	-7.14742	-2.23357	-0.67007	0.0630802
SEC23B	-5.00957	-2.13784	-0.574346	0.063184
ZMAT5	-5.61583	-4.46714	-2.64837	0.0632694
UBE2R2	-4.46714	-2.3612	-0.638162	0.0634323
LOC283174	-6.31781	-5.42438	-1.69113	0.0634336
ATRN	-4.7224	-3.09509	-0.829611	0.063801
LAMB2	0.51053	1.75495	2.96745	0.0640091
MCAM	-5.42438	-2.13784	-0.606254	0.0640091
PIK3C2A	0.446714	1.53159	2.52074	0.0640091
KCNA2	-5.64774	-4.53095	-1.11678	0.0643002
USP16	-2.16975	-1.08488	-0.319081	0.0649956
ZSCAN12	-6.03063	-5.13721	-1.1806	0.0653529
GSPT2	-6.47735	-2.45693	-0.701979	0.0655768
SLC26A2	-5.13721	-2.29738	-0.638162	0.0658082
MMD	-7.17933	-6.41353	-0.829611	0.0660026
ADAM19	0.574346	2.04212	3.50989	0.0661344
PIP4K2A	-3.44608	-1.72304	-0.51053	0.0661344
SH3KBP1	-4.21187	-1.59541	-0.446714	0.0661344
IRS2	-2.71219	-1.30823	-0.382897	0.0665717
C6orf62	0.223357	0.829611	1.40396	0.0665783
RHEB	-3.25463	-1.53159	-0.446714	0.0665783
HSPA12A	-6.89215	-2.58456	-0.797703	0.0669091
DPYSL4	-5.903	-4.62668	-1.11678	0.066947
MIEN1	-4.40332	-1.88258	-0.542438	0.066947
NGFR	-7.30696	-6.73261	-0.733887	0.066947
NUP205	-3.95661	-2.04212	-0.574346	0.066947
CLK3	-6.57307	-5.64774	-1.08488	0.0670627
PSAP	-1.49968	-0.861519	-0.255265	0.0670627
FCGRT	0.829611	2.42502	3.95661	0.0673089
APP	0.255265	0.989152	1.69113	0.0674709
B4GALT6	-6.03063	-4.97767	-1.24442	0.0674709
GMPPA	0.797703	2.61647	4.85003	0.0674709
COMMD3	-6.76452	-2.10594	-0.574346	0.0675383
CTDSPL2	-6.89215	-1.85067	-0.574346	0.0682421
XRCC2	-6.31781	-5.42438	-1.49968	0.0682421
CASC3	-3.76516	-1.65922	-0.478622	0.0684177
THY1	-2.93555	-1.5635	-0.446714	0.0686131
HSP90AA1	0.191449	0.765795	1.30823	0.0689818
C10orf32	-4.49904	-1.88258	-0.51053	0.0694362
CSTF1	-6.73261	-5.83919	-0.989152	0.0695667
RAP2A	-3.19081	-1.53159	-0.414806	0.0695667
TMEM47	0.67007	2.07403	3.38226	0.0696063
UBOX5	-6.25399	-5.16912	-1.08488	0.0699754
HSPA1B	0.67007	2.13784	3.50989	0.0700029
SKAP2	0.765795	2.55265	4.24378	0.0703277
TRIP11	0.382897	1.37205	2.45693	0.0705055
NCOA6	-4.17996	-1.49968	-0.382897	0.0706514
EAPP	0.542438	2.07403	3.44608	0.0709706
WNT5A	-7.40268	-1.91449	-0.542438	0.0709841
AR	0.861519	2.80791	5.07339	0.0710707
MTR	0.542438	1.9464	3.57371	0.0714915
DNTTIP2	-2.99936	-1.43587	-0.414806	0.0715876
RAB31	-1.65922	-0.925335	-0.255265	0.0716482
CASK	-2.48883	-1.30823	-0.350989	0.0718747
TMEM87A	-2.52074	-1.24442	-0.350989	0.0722933
ZBTB20	0.255265	0.989152	1.69113	0.0722933
HEPACAM	0.797703	2.90364	4.78622	0.0733787
PLLP	-6.86025	-5.93491	-1.02106	0.0738088
C5orf44	-6.60498	-3.44608	-0.797703	0.0739149
GNG5	0.255265	0.957244	1.62731	0.0739149
ING4	-6.76452	-2.3612	-0.67007	0.0739149
STAC2	-6.63689	-5.96682	-0.893427	0.0739149
BNIP3	-2.87173	-1.43587	-0.382897	0.0744131
NRSN2	-4.69049	-2.45693	-0.606254	0.0744131
SATB2	0.319081	1.21251	2.07403	0.0747185
ZNF614	-6.25399	-5.42438	-0.957244	0.0747376
EPHB1	-6.47735	-5.55201	-0.925335	0.0754725
RNF213	0.319081	1.21251	1.9783	0.0757214
CAMK2D	0.255265	1.02106	1.75495	0.0757307
AMFR	0.255265	0.957244	1.65922	0.076181
LOC285074	-5.67964	-4.43523	-1.37205	0.076589
TMEM98	-7.37078	-6.73261	-0.67007	0.076589
ZNF271	0.414806	1.53159	2.61647	0.0767681
UBE2D1	-6.60498	-5.42438	-0.989152	0.0773728
IQGAP1	0.319081	1.1806	2.01021	0.0776188
POU3F2	0.350989	1.34014	2.39311	0.078242
TTYH1	0.446714	1.59541	2.96745	0.07861
TOPBP1	-4.3395	-1.78685	-0.478622	0.0792528
SLC7A6	-6.7007	-2.42502	-0.638162	0.0805656
TNFRSF19	0.414806	1.62731	2.96745	0.0806084
ACP1	-3.79707	-1.46777	-0.382897	0.0808076
C1R	0.701979	2.45693	4.14806	0.0810624
MGAT5	-6.22208	-5.45629	-0.957244	0.0814088
NOP56	-1.9464	-0.989152	-0.255265	0.0817917
EIF3A	-1.85067	-0.957244	-0.255265	0.0818556
ZFP36L1	0.287173	1.14869	2.07403	0.0818556
TSHZ1	-6.7007	-5.99873	-0.765795	0.081961
SNX1	-3.66943	-1.72304	-0.446714	0.0822135
MLL	-2.61647	-1.24442	-0.319081	0.082779
RNF19A	0.319081	1.24442	2.13784	0.0832057
FANCM	0.861519	3.1589	5.36056	0.0836933
NAV1	-2.96745	-1.27632	-0.350989	0.0836933
ARHGEF4	0.733887	2.77601	4.46714	0.0837283
CSRP1	0.51053	1.85067	3.31844	0.0837283
WWP1	0.733887	2.61647	4.46714	0.0837283
RFTN2	0.350989	1.43587	2.48883	0.0838499
ARIH1	-4.7224	-2.3612	-0.478622	0.0841604
NT5DC3	0.414806	1.62731	2.83982	0.0844417
TFAM	-4.56286	-1.85067	-0.446714	0.0845755
DNAJA1	-2.23357	-1.14869	-0.319081	0.0847228
TXN2	-2.71219	-1.24442	-0.319081	0.0847228
BTG2	0.606254	2.23357	4.46714	0.0851997
HEATR5A	0.478622	1.81876	3.127	0.0851997
SLC5A6	-6.31781	-5.36056	-1.05297	0.0851997
ZNF217	0.765795	2.80791	4.81813	0.0851997
CLASP2	-2.13784	-1.05297	-0.287173	0.0852707
UBXN2B	-6.2859	-2.20166	-0.542438	0.0857402
RAMP2-AS1	-5.20102	-3.79707	-1.14869	0.0860744
SDHD	0.382897	1.49968	2.80791	0.0860744
EDEM3	0.382897	1.59541	2.68028	0.0865577
NACAD	-6.79643	-6.12636	-0.701979	0.0865577
PLEKHA3	-5.93491	-5.04148	-0.925335	0.0865577
PNISR	0.191449	0.893427	1.53159	0.0865577
FSTL1	0.382897	1.5635	2.68028	0.0873949
LMAN1	0.319081	1.30823	2.32929	0.087888
CTTNBP2	-4.81813	-1.69113	-0.414806	0.0879052
SDCCAG8	0.606254	2.32929	3.79707	0.0879052
KLHL21	0.67007	2.58456	4.97767	0.0885786
GNAZ	-5.71155	-2.26548	-0.574346	0.0886165
RAPGEF2	-4.40332	-2.01021	-0.478622	0.0888277
CSGALNACT2	-6.82834	-6.15827	-0.638162	0.0906019
AHNAK	0.765795	2.71219	4.81813	0.0906128
CEP350	0.255265	1.08488	1.81876	0.0906128
CRYAB	0.287173	1.30823	2.58456	0.0906128
KHDRBS3	0.382897	1.62731	2.7441	0.0907365
PHF11	0.989152	3.79707	6.82834	0.0916542
NDUFA4	-1.21251	-0.701979	-0.191449	0.0924069
TPI1	-1.37205	-0.733887	-0.191449	0.0926225
OSBPL9	0.67007	2.39311	4.14806	0.0929496
RBM6	0.223357	0.957244	1.65922	0.0929496
PLEKHG1	0.701979	2.42502	4.91385	0.0935724
FAM204A	-3.63753	-1.53159	-0.350989	0.0938161
TADA1	-6.09445	-5.1053	-0.925335	0.0938161
RORA	0.638162	2.55265	4.27569	0.0942513
ARL6IP5	-1.5635	-0.829611	-0.191449	0.094701
NTRK3	-3.06318	-1.43587	-0.350989	0.0947674
GLG1	0.223357	0.957244	1.69113	0.0951313
MCC	0.414806	1.69113	3.35035	0.0952859
TRIM14	0.797703	2.96745	4.81813	0.0956029
SH2D4A	-6.73261	-5.71155	-0.893427	0.0962928
ARHGAP32	-4.56286	-2.68028	-0.638162	0.0974858
NT5DC2	-3.9247	-1.81876	-0.446714	0.0978233
PRPF8	-2.90364	-1.34014	-0.319081	0.098647
RPP30	-3.44608	-1.5635	-0.350989	0.0987476
DICER1	0.350989	1.53159	2.61647	0.0994089
SCAMP5	-6.82834	-1.88258	-0.478622	0.0996852
TARDBP	0.255265	1.08488	1.81876	0.0998264
ZNF609	-4.46714	-2.61647	-0.542438	0.0998264
CPNE5	0.638162	2.55265	4.40332	0.100696
C14orf159	0.925335	3.82897	6.60498	0.100887
NDUFB1	0.223357	1.02106	1.72304	0.100887
CA14	-6.92406	-6.09445	-0.701979	0.101239
SGCE	-4.81813	-2.96745	-0.446714	0.101308
IFITM3	0.319081	1.46777	2.61647	0.101325
KBTBD2	-2.64837	-1.27632	-0.287173	0.101763
LAMP2	0.191449	0.957244	1.62731	0.101763
KIAA1033	0.287173	1.24442	2.20166	0.102189
VPS16	-6.73261	-5.93491	-0.733887	0.102189
KIAA0226	-3.38226	-1.24442	-0.287173	0.102487
PGGT1B	0.223357	1.11678	2.01021	0.102487
UBXN2A	-5.58392	-4.24378	-0.989152	0.102487
SBK1	-6.03063	-5.1053	-1.05297	0.103252
GUCY1A2	0.478622	2.10594	3.86088	0.103624
IL13RA1	0.701979	2.52074	4.40332	0.103624
PER2	0.350989	1.46777	2.32929	0.103624
ARHGAP21	-1.5635	-0.829611	-0.191449	0.103973
ATP10D	0.542438	2.39311	4.05233	0.104101
PEAK1	-3.44608	-1.62731	-0.350989	0.104325
ADCY7	-5.77537	-4.69049	-0.893427	0.104663
IRGQ	-3.95661	-1.27632	-0.287173	0.105082
FHIT	-6.22208	-5.36056	-0.765795	0.105615
SEMA6A	0.223357	1.02106	1.75495	0.105615
LOC152217	-5.58392	-4.3395	-1.02106	0.105904
C15orf57	-6.25399	-5.5201	-0.765795	0.106275
RAI14	-6.44544	-2.01021	-0.478622	0.107139
USP39	-4.11615	-2.20166	-0.478622	0.107455
ZNF708	0.382897	1.72304	2.99936	0.107463
C1GALT1C1	-7.33887	-1.65922	-0.414806	0.107583
GAS1	0.638162	2.77601	4.7224	0.107583
DENND5B	-4.43523	-1.91449	-0.382897	0.108005
TMBIM1	0.382897	1.62731	2.7441	0.108005
NEAT1	0.191449	1.02106	1.81876	0.108909
CDC42BPA	0.223357	1.05297	1.85067	0.10921
EPC1	-6.6688	-5.99873	-0.638162	0.109539
GADD45B	0.574346	2.39311	3.86088	0.109539
PPP1CB	0.191449	0.542438	0.829611	0.110622
RAB22A	-2.83982	-1.37205	-0.287173	0.112131
TXNIP	0.446714	1.81876	2.90364	0.113731
MAPK6	-2.68028	-1.1806	-0.255265	0.114489
ANKRD12	0.159541	0.893427	1.59541	0.114648
PSD3	-2.29738	-1.05297	-0.223357	0.114729
RN7SL1	0.67007	3.22272	4.78622	0.115028
GOSR2	-6.41353	-2.20166	-0.446714	0.115629
ZNF586	-6.03063	-5.04148	-1.05297	0.116599
RPAP1	-6.95597	-2.13784	-0.51053	0.116718
VCP	-3.31844	-1.43587	-0.287173	0.116718
HSCB	0.51053	2.26548	3.98851	0.1171
VEZF1	-2.13784	-1.02106	-0.223357	0.118061
AKR7A2	-5.96682	-5.07339	-0.925335	0.118261
MAPKBP1	-5.74346	-4.56286	-1.02106	0.118493
SEL1L	0.255265	1.24442	2.20166	0.118493
NR2F6	-5.29675	-3.76516	-0.925335	0.119693
MKI67	-3.95661	-1.85067	-0.414806	0.119893
PMS1	0.319081	1.53159	2.77601	0.120552
RALBP1	0.287173	1.37205	2.55265	0.120842
GHITM	-2.39311	-1.1806	-0.255265	0.120889
RASSF3	-6.34972	-5.23293	-0.861519	0.121118
KIF5C	-3.38226	-1.46777	-0.319081	0.121769
MED24	-5.07339	-2.61647	-0.478622	0.121769
UBP1	-4.65859	-2.45693	-0.446714	0.121769
NONO	-1.78685	-0.925335	-0.191449	0.121836
LAMC1	0.350989	1.65922	2.99936	0.122278
LRRC17	0.446714	2.01021	3.60562	0.122278
OGT	0.223357	1.24442	2.20166	0.122278
LBH	-7.17933	-6.57307	-0.446714	0.122741
DYNLRB1	-2.01021	-0.925335	-0.191449	0.123342
MYL6B	-4.27569	-2.16975	-0.350989	0.123342
CRB1	-6.41353	-5.45629	-0.67007	0.123352
CLIC4	0.159541	0.925335	1.69113	0.123715
EPB41L4A-AS1	-4.17996	-2.61647	-0.574346	0.123822
NGFRAP1	-1.24442	-0.67007	-0.127632	0.123941
MAFG	-5.16912	-3.25463	-0.638162	0.125232
SDC2	0.414806	1.9464	3.41417	0.125232
MPC1	0.191449	1.05297	1.85067	0.125432
ATP2B2	-6.89215	-6.2859	-0.478622	0.125448
NCOA4	-2.93555	-1.30823	-0.255265	0.125448
PDE8A	0.478622	2.26548	4.3395	0.125448
REEP1	-6.86025	-1.75495	-0.382897	0.125448
SHC4	-7.40268	-6.7007	-0.446714	0.125448
RNF4	-4.21187	-1.9464	-0.319081	0.126783
CPXM1	-6.38162	-2.68028	-0.542438	0.126892
MLL3	-1.5635	-0.829611	-0.159541	0.126995
ATP1B3	-3.09509	-1.27632	-0.255265	0.127236
COMT	0.223357	1.14869	2.04212	0.127498
SLC3A2	0.191449	1.08488	1.88258	0.127666
AEBP1	0.255265	1.34014	2.39311	0.127849
C14orf23	-5.903	-4.88194	-0.925335	0.127849
FAM49A	-3.60562	-1.65922	-0.319081	0.127849
GTF2A2	-2.48883	-1.14869	-0.223357	0.127849
KRCC1	0.350989	1.85067	3.19081	0.127849
SNRPG	-1.49968	-0.733887	-0.159541	0.127957
CAMK1D	-5.13721	-3.89279	-0.765795	0.128098
EIF4EBP1	-5.67964	-2.23357	-0.446714	0.128182
PPP2R5C	0.255265	1.37205	2.3612	0.128182
PEG10	-4.02042	-1.27632	-0.255265	0.128478
KTN1	0.159541	0.861519	1.5635	0.128692
FAM70A	-7.14742	-6.57307	-0.414806	0.128733
MPC2	0.319081	1.72304	3.1589	0.128733
PCNA	-2.90364	-1.40396	-0.287173	0.128733
PRDX1	0.127632	0.797703	1.40396	0.128733
RPL11	0.127632	0.701979	1.24442	0.128733
GCFC1-AS1	-6.41353	-1.91449	-0.382897	0.12877
CPE	0.159541	0.989152	1.72304	0.129042
KCNE4	0.287173	1.5635	2.83982	0.129042
KLF10	-6.79643	-1.72304	-0.319081	0.129042
REV3L	-1.46777	-0.797703	-0.159541	0.129042
UGCG	0.574346	2.7441	4.75431	0.129042
NFRKB	-6.6688	-5.83919	-0.51053	0.129843
IQCH-AS1	-5.23293	-4.14806	-0.701979	0.129914
TMEM59	0.159541	0.957244	1.69113	0.129914
CYFIP2	-4.05233	-1.9464	-0.319081	0.130525
BICD1	0.350989	1.91449	3.38226	0.130581
DDX60L	0.51053	2.45693	4.62668	0.132135
MT1M	0.382897	2.13784	3.60562	0.134103
KCNMA1	-7.24314	-1.59541	-0.350989	0.134573
CEP170	-2.48883	-1.11678	-0.223357	0.134799
DHFR	-3.89279	-1.69113	-0.319081	0.135623
FUNDC2	-3.03127	-1.1806	-0.223357	0.135623
CRISPLD1	0.191449	1.1806	2.01021	0.135812
SOD1	-1.37205	-0.701979	-0.127632	0.135812
PRRC2C	0.127632	0.765795	1.37205	0.136298
ANKRD13B	-6.06254	-2.61647	-0.51053	0.136546
AIF1L	-4.11615	-2.32929	-0.350989	0.137132
CALD1	-1.43587	-0.765795	-0.159541	0.137475
ACTR1A	-7.37078	-1.46777	-0.287173	0.139132
LAPTM4B	-2.3612	-1.11678	-0.223357	0.139228
RBBP9	-4.94576	-2.01021	-0.350989	0.139228
WSCD1	-2.3612	-1.1806	-0.223357	0.139725
DSTN	-1.46777	-0.765795	-0.159541	0.140363
ZNF92	-4.75431	-2.01021	-0.350989	0.14047
MSL2	-5.04148	-1.5635	-0.287173	0.140598
TNIP1	-6.03063	-5.04148	-0.574346	0.140598
RUNX1T1	0.446714	2.39311	6.34972	0.140642
PTPN9	-6.34972	-2.48883	-0.478622	0.140684
NXPE3	-6.54116	-5.96682	-0.446714	0.140906
A1BG	-6.22208	-5.20102	-0.67007	0.141019
DAAM1	0.127632	0.893427	1.69113	0.141019
NARF	-4.59477	-1.81876	-0.319081	0.141019
LOC100294145	-6.82834	-6.03063	-0.542438	0.142541
KCTD7	-6.54116	-5.64774	-0.51053	0.142542
SFXN3	-6.03063	-5.00957	-0.606254	0.142542
TBL1XR1	-1.78685	-0.861519	-0.159541	0.142546
FOXN2	-2.45693	-1.08488	-0.191449	0.142933
HSPE1	0.0957244	0.701979	1.27632	0.142933
TRAPPC11	-4.85003	-2.42502	-0.414806	0.143247
CNPY4	0.574346	2.7441	4.62668	0.143272
NEMF	0.159541	1.02106	1.78685	0.143272
RPL31	0.0957244	0.701979	1.27632	0.143272
SEPT9	0.287173	1.69113	3.35035	0.143272
SPG11	-4.14806	-1.65922	-0.287173	0.143272
EYA4	0.574346	3.5418	5.74346	0.14341
LGR4	0.382897	2.3612	5.13721	0.143809
NOTCH2	0.255265	1.43587	2.61647	0.144243
NCSTN	0.287173	1.5635	2.93555	0.144508
ARNT	0.382897	2.26548	3.89279	0.144914
WASF2	0.127632	0.957244	1.72304	0.145313
FAM107A	0.319081	1.9464	3.89279	0.14534
TMOD3	-4.02042	-1.75495	-0.287173	0.14534
HOXD10	-5.71155	-2.61647	-0.478622	0.145533
LGALS1	0.0957244	0.67007	1.24442	0.145533
MAPRE1	-2.39311	-1.05297	-0.191449	0.145533
PLEKHB2	-2.58456	-1.14869	-0.191449	0.14572
DTD1	-3.35035	-1.43587	-0.255265	0.146274
DMXL2	-4.14806	-1.46777	-0.255265	0.147428
SLC9A7	-6.92406	-6.09445	-0.414806	0.14805
BAG1	-6.06254	-4.94576	-0.765795	0.148421
LRRC8A	0.191449	1.24442	2.20166	0.148839
ZC3H18	-5.39247	-4.08424	-0.574346	0.148839
THBS4	0.574346	2.83982	6.76452	0.148941
CERK	-6.89215	-6.15827	-0.478622	0.149003
IGFBP3	-4.3076	-1.85067	-0.319081	0.149003
PCDHGB2	-5.5201	-4.37141	-0.701979	0.149003
STAT3	-1.72304	-0.893427	-0.159541	0.149003
USP8	-2.87173	-1.24442	-0.191449	0.149003
PSMA7	-1.5635	-0.797703	-0.127632	0.149475
RAE1	-3.60562	-1.30823	-0.223357	0.149475
VHL	-4.08424	-1.53159	-0.255265	0.149475
INADL	0.446714	2.48883	5.36056	0.149931
ARHGEF9	-5.80728	-2.3612	-0.382897	0.150201
ASXL1	-3.35035	-1.37205	-0.223357	0.150201
MARCKSL1	-2.55265	-1.05297	-0.191449	0.150201
ITM2C	0.191449	1.1806	2.01021	0.151693
AKAP12	-1.9783	-1.05297	-0.191449	0.151884
ARFGEF2	-6.2859	-2.55265	-0.414806	0.1523
MLF1	-3.70134	-1.59541	-0.255265	0.152499
SND1	-4.3395	-1.81876	-0.287173	0.153658
CLIP1	0.191449	1.21251	2.23357	0.153669
FAM213A	-3.50989	-1.40396	-0.223357	0.153669
IGFBP5	0.127632	0.893427	1.69113	0.153669
NUSAP1	-3.41417	-1.72304	-0.287173	0.153669
RTN3	-1.46777	-0.765795	-0.127632	0.153669
TRIM9	0.0957244	0.797703	1.49968	0.153669
MGAT4A	-6.34972	-5.83919	-0.446714	0.153759
SCAP	-5.80728	-2.26548	-0.350989	0.15407
PIGT	-2.83982	-1.27632	-0.223357	0.154221
VPS54	-6.34972	-2.32929	-0.350989	0.154221
SLC41A2	-6.79643	-2.20166	-0.382897	0.15476
PTPN1	-6.44544	-2.20166	-0.350989	0.155218
ATP2B1	0.127632	0.989152	1.78685	0.155819
CD46	0.223357	1.53159	2.7441	0.155819
NLGN2	-4.62668	-1.65922	-0.255265	0.156037
PHF3	0.159541	1.24442	2.23357	0.156037
AAGAB	-4.65859	-2.58456	-0.414806	0.156115
CBX5	-1.43587	-0.765795	-0.127632	0.156115
CDC42EP4	0.319081	2.01021	3.44608	0.156115
DOCK3	-6.57307	-5.71155	-0.414806	0.156115
EIF3L	-2.26548	-1.11678	-0.191449	0.156115
NOL10	-3.25463	-1.59541	-0.255265	0.156115
PAK2	-2.58456	-0.989152	-0.159541	0.156115
LEO1	-3.9247	-1.69113	-0.255265	0.156468
NDUFA5	-2.48883	-1.14869	-0.159541	0.156953
GFAP	0.223357	1.65922	3.47798	0.157588
SIPA1L3	0.51053	2.55265	3.95661	0.157588
DANCR	-3.47798	-1.37205	-0.223357	0.15763
FASTKD5	-6.95597	-6.15827	-0.382897	0.15763
PLS3	0.350989	2.29738	3.79707	0.15763
SMAD1	0.319081	1.91449	3.31844	0.15763
ZNF37BP	-3.57371	-1.78685	-0.255265	0.159569
KCTD9	0.382897	2.3612	4.3395	0.160166
BMP7	-2.23357	-1.02106	-0.159541	0.160545
GSN	0.223357	1.65922	2.90364	0.160648
RAD23A	0.127632	0.893427	1.59541	0.161102
SPECC1L	-4.78622	-2.01021	-0.287173	0.161392
SQSTM1	0.159541	1.08488	1.91449	0.161392
ABHD12	-6.54116	-5.96682	-0.350989	0.161525
GNB2L1	-1.34014	-0.67007	-0.0957244	0.161557
NES	0.127632	0.957244	1.72304	0.161557
PDZD11	-3.09509	-1.37205	-0.191449	0.161557
HELLS	-6.57307	-5.903	-0.350989	0.163436
RPL10	-1.1806	-0.606254	-0.0957244	0.164091
FAM49B	-4.43523	-1.40396	-0.223357	0.164131
LINC00152	-4.3395	-1.37205	-0.191449	0.164131
PPFIA1	0.159541	1.1806	2.16975	0.168396
MGA	-2.99936	-1.27632	-0.191449	0.168492
PLEC	0.319081	2.23357	3.79707	0.169609
SOX15	-6.03063	-4.88194	-0.414806	0.169609
CUL1	-3.38226	-1.5635	-0.223357	0.169828
ETFDH	-6.12636	-5.16912	-0.574346	0.170057
CHCHD1	-6.2859	-2.20166	-0.287173	0.170179
ING3	-2.3612	-1.24442	-0.191449	0.170179
LDLR	0.319081	2.26548	4.53095	0.170179
MAGED4B	-4.21187	-1.75495	-0.223357	0.170179
AP3B2	-6.6688	-5.71155	-0.382897	0.170422
CACUL1	-2.64837	-1.1806	-0.159541	0.170422
PRKCE	0.542438	2.7441	4.53095	0.170422
CD2AP	0.287173	2.04212	4.02042	0.170602
CHMP7	-5.93491	-5.07339	-0.446714	0.170602
HNMT	0.255265	1.75495	3.1589	0.171879
ENTPD1	-3.79707	-1.53159	-0.191449	0.172287
ZNF76	-6.06254	-5.36056	-0.350989	0.172872
CHD3	-6.41353	-5.74346	-0.319081	0.172994
BAI1	-5.13721	-3.79707	-0.446714	0.173485
PHPT1	0.0638162	0.733887	1.34014	0.173485
NUDT5	-6.54116	-1.85067	-0.255265	0.17366
BAP1	-3.95661	-1.49968	-0.191449	0.173964
BCYRN1	-3.1589	-1.1806	-0.159541	0.173964
ZNFX1-AS1	-1.53159	-0.733887	-0.0957244	0.173964
EXOC6	-6.34972	-5.42438	-0.51053	0.174505
LHFP	0.127632	1.14869	2.13784	0.174879
TCF20	-5.61583	-4.56286	-0.51053	0.174983
COL5A1	0.350989	2.7441	4.43523	0.175554
METTL6	-5.71155	-2.48883	-0.350989	0.175613
AADAT	-6.60498	-5.96682	-0.319081	0.17641
ABHD5	-3.9247	-1.59541	-0.191449	0.17641
DCTN3	-5.29675	-2.04212	-0.255265	0.17641
KLF9	-2.01021	-1.02106	-0.127632	0.17641
SCAF4	-6.38162	-2.29738	-0.287173	0.17641
TAF2	-4.14806	-1.65922	-0.223357	0.17641
TMEM176A	0.350989	2.45693	7.05169	0.17641
SUB1	0.0638162	0.701979	1.27632	0.176729
FAM168B	-3.86088	-1.24442	-0.159541	0.177508
WAPAL	-4.05233	-1.85067	-0.223357	0.178893
CISD1	-3.47798	-1.1806	-0.159541	0.179216
EGR3	-6.50926	-2.23357	-0.287173	0.179577
SFT2D1	0.255265	1.9464	3.47798	0.179653
SKA2	-1.69113	-0.829611	-0.0957244	0.179653
MPDU1	-5.71155	-2.48883	-0.350989	0.179785
TNS3	-7.17933	-1.69113	-0.255265	0.179919
PHACTR2	0.255265	2.13784	6.60498	0.180497
C6orf48	0.159541	1.40396	2.52074	0.180535
SLC25A17	-6.89215	-2.01021	-0.255265	0.181039
CARD8	0.159541	1.49968	2.7441	0.181235
FLCN	0.127632	1.05297	2.01021	0.181778
ZNF133	-6.03063	-2.93555	-0.350989	0.181922
ATP13A4	0.191449	1.72304	3.09509	0.181924
FAM126A	-2.32929	-1.11678	-0.159541	0.181924
LOC100507303	-5.42438	-4.14806	-0.478622	0.181924
NCOA3	-3.31844	-1.27632	-0.159541	0.181924
RNF2	0.223357	1.78685	3.35035	0.181924
TPRKB	-4.91385	-1.69113	-0.223357	0.181924
TRAPPC2L	-4.53095	-2.23357	-0.255265	0.181924
NEK4	-5.80728	-2.42502	-0.287173	0.182279
STT3A	0.0957244	0.989152	1.88258	0.182417
ARHGAP17	-6.41353	-1.85067	-0.223357	0.182698
HNRNPA1	-1.24442	-0.638162	-0.0957244	0.182698
IRF1	0.159541	1.34014	2.58456	0.183124
KIAA1211	-6.57307	-1.78685	-0.223357	0.183789
CEP192	0.159541	1.53159	2.99936	0.183947
GNAI1	-7.11551	-1.72304	-0.223357	0.183947
MAGT1	0.159541	1.49968	2.77601	0.183947
MED30	-5.20102	-3.86088	-0.382897	0.184083
SGK1	0.127632	1.24442	2.29738	0.184167
AGPAT6	-3.9247	-1.69113	-0.191449	0.184291
LMNB2	-5.58392	-4.56286	-0.414806	0.184291
MAGEH1	-7.05169	-1.49968	-0.191449	0.184291
SNX12	-5.4882	-2.23357	-0.255265	0.184291
TRIM16	-6.31781	-2.29738	-0.287173	0.184291
CNDP2	0.191449	1.5635	2.87173	0.184626
SLC27A1	0.223357	2.04212	3.66943	0.184626
RANBP2	-2.16975	-0.957244	-0.127632	0.185019
PRPF40A	0.0957244	0.861519	1.5635	0.185156
BPGM	-5.07339	-1.43587	-0.191449	0.185432
SRGAP1	-2.64837	-1.11678	-0.127632	0.186199
TFB2M	-5.96682	-5.16912	-0.350989	0.186884
NUCKS1	0.0638162	0.638162	1.21251	0.1872
EPB41L4A	-6.47735	-1.9783	-0.255265	0.187261
PDIA3	-2.68028	-0.989152	-0.127632	0.187261
C10orf10	0.223357	2.07403	4.05233	0.187607
FP6628	-5.39247	-2.7441	-0.319081	0.187645
UBE2J1	-3.63753	-1.81876	-0.191449	0.187645
UBE3C	-6.50926	-2.13784	-0.255265	0.188208
COQ10B	0.127632	1.21251	2.26548	0.188918
TNPO2	0.0638162	0.701979	1.27632	0.190426
CHST3	-6.92406	-1.65922	-0.223357	0.190475
MXRA8	0.287173	2.83982	4.88194	0.190556
AATF	-6.44544	-5.71155	-0.287173	0.190588
FAM184A	0.223357	1.9464	3.63753	0.190588
FANCL	-5.99873	-2.87173	-0.287173	0.190588
NAA60	-4.40332	-2.68028	-0.287173	0.190588
MEGF10	-6.7007	-5.87109	-0.287173	0.190743
SERF2	-1.30823	-0.638162	-0.0638162	0.191159
EGR1	-1.49968	-0.733887	-0.0957244	0.193026
ARF5	-4.24378	-1.91449	-0.191449	0.193623
C16orf45	-2.64837	-1.1806	-0.127632	0.194329
GSTA4	-3.60562	-1.34014	-0.159541	0.194329
MRPS28	0.127632	1.21251	2.23357	0.194329
SNRPB2	-1.9464	-0.829611	-0.0957244	0.194329
GK	-6.41353	-5.61583	-0.287173	0.194393
ENKUR	-5.93491	-2.58456	-0.255265	0.194422
LUZP1	-5.5201	-1.91449	-0.191449	0.1949
PDXDC1	-6.2859	-2.20166	-0.223357	0.19647
PLAA	-6.7007	-5.903	-0.319081	0.19647
MYEF2	-2.7441	-1.24442	-0.127632	0.197068
ATAD3C	0.350989	3.35035	6.09445	0.197772
CHORDC1	0.0957244	1.21251	2.32929	0.198857
PTAR1	0.0957244	1.21251	2.23357	0.198857
CWC15	-2.96745	-1.1806	-0.127632	0.199289
ACLY	-1.85067	-0.861519	-0.0957244	0.19995
ZNF521	0.191449	1.78685	3.09509	0.19995
MAGED2	-2.96745	-1.14869	-0.127632	0.200117
SUV420H1	-6.12636	-1.9783	-0.191449	0.201504
HMGCS1	0.0957244	1.24442	2.16975	0.201762
ADAR	0.0638162	0.925335	1.69113	0.201852
DYRK2	-6.34972	-2.3612	-0.223357	0.201905
GLRX	0.191449	2.26548	3.98851	0.202971
OLIG2	-3.66943	-1.43587	-0.127632	0.202971
AGL	0.127632	1.46777	2.99936	0.203098
MBTPS1	-4.40332	-1.88258	-0.191449	0.203098
RBMS2	-5.96682	-1.9783	-0.191449	0.203098
CRIP2	0.0957244	1.11678	2.07403	0.203332
MTG1	-6.31781	-2.58456	-0.223357	0.203332
SCAND1	-5.61583	-2.83982	-0.255265	0.204057
NCOA5	-6.95597	-1.49968	-0.159541	0.20424
IFNGR2	-2.61647	-1.21251	-0.127632	0.204612
CNOT2	0.0638162	1.02106	1.91449	0.20465
ARID5A	-6.19017	-5.36056	-0.255265	0.205042
C7orf41	-6.34972	-2.07403	-0.191449	0.205042
ZNF829	-6.7007	-1.49968	-0.159541	0.205042
NDUFB6	-2.64837	-0.957244	-0.0957244	0.205297
VWA5A	-6.09445	-5.13721	-0.255265	0.207042
ZNF669	-5.74346	-4.65859	-0.319081	0.207042
GALNT10	-6.09445	-2.07403	-0.191449	0.209012
LINC00674	0.0638162	0.989152	1.85067	0.210017
HTATSF1	-2.55265	-1.02106	-0.0957244	0.210024
KIAA0368	0.0957244	1.40396	2.52074	0.210024
PNO1	-6.50926	-1.72304	-0.159541	0.210024
VIM	0.0319081	0.67007	1.24442	0.210024
HIP1	-2.39311	-1.05297	-0.0957244	0.210411
PPP1CC	-2.7441	-1.05297	-0.0957244	0.210411
RPL23A	-1.11678	-0.574346	-0.0638162	0.210411
SPRED3	-5.45629	-4.49904	-0.287173	0.210411
RAI1	-5.61583	-4.65859	-0.255265	0.210523
DNAJB11	-3.5418	-1.37205	-0.127632	0.210621
GAS2L3	0.127632	1.75495	3.35035	0.210621
SOX12	-4.85003	-3.41417	-0.159541	0.210621
TAPBP	0.0638162	1.05297	1.9783	0.210621
TRIM13	0.0638162	1.08488	2.07403	0.210621
MSH2	-3.47798	-1.59541	-0.127632	0.211376
SYS1	-5.23293	-1.65922	-0.159541	0.211376
WHSC1	-3.19081	-1.24442	-0.0957244	0.211737
NPTN	-3.57371	-1.34014	-0.0957244	0.212817
GRINA	0.159541	1.9783	3.60562	0.213345
NFIA	0.0319081	0.67007	1.27632	0.213345
KAT7	-2.93555	-1.1806	-0.0957244	0.2139
BBIP1	-6.7007	-5.77537	-0.223357	0.213985
DDX60	0.127632	1.9464	3.79707	0.213985
ERBB2IP	0.0638162	0.957244	1.81876	0.213985
GLCCI1	0.0638162	1.27632	2.3612	0.213985
MEST	-2.23357	-1.05297	-0.0957244	0.213985
RBM10	-3.63753	-1.53159	-0.127632	0.213985
SPTBN2	-5.96682	-5.00957	-0.287173	0.213985
VPS4A	-4.94576	-1.85067	-0.159541	0.213985
NADKD1	0.0638162	1.05297	2.04212	0.214561
PRKD1	0.0957244	1.49968	2.90364	0.214561
KLHL24	-3.03127	-1.40396	-0.127632	0.214586
GK5	-4.88194	-1.9783	-0.159541	0.215265
GSE1	-6.63689	-1.78685	-0.159541	0.215265
PRKAB1	-6.25399	-5.39247	-0.191449	0.215265
SLC7A5P2	-5.71155	-4.75431	-0.255265	0.215578
PGRMC1	-3.60562	-1.14869	-0.0957244	0.216681
STX16	0.0638162	1.11678	2.26548	0.216681
FLJ37453	-5.71155	-4.62668	-0.255265	0.217669
OGFR	-5.42438	-4.46714	-0.223357	0.218013
CCDC112	-6.34972	-1.59541	-0.127632	0.218212
TMEM205	0.0638162	1.21251	2.20166	0.218893
USP40	0.0638162	1.30823	2.42502	0.219054
SPRY1	0.159541	2.10594	4.08424	0.219545
CDK19	-4.3076	-1.62731	-0.127632	0.219713
CSRNP2	-6.7007	-1.62731	-0.127632	0.219713
ZNF883	-7.43459	-6.79643	-0.127632	0.219713
FAM98A	-4.05233	-1.43587	-0.127632	0.219967
MSX1	0.0957244	1.40396	2.77601	0.219967
ZNHIT3	-4.08424	-1.49968	-0.127632	0.219967
ZCCHC3	-6.22208	-3.28654	-0.159541	0.220165
PLTP	0.0638162	1.37205	2.58456	0.22043
ZNF83	0.0638162	1.27632	2.48883	0.220782
FERMT2	0.0638162	1.05297	1.9783	0.221795
C21orf62	-2.29738	-0.989152	-0.0638162	0.222281
CD164	0.0638162	1.05297	1.91449	0.222579
NOTCH3	0.127632	2.10594	3.70134	0.222579
UTRN	0.0638162	1.30823	2.48883	0.222579
HUNK	-6.73261	-5.99873	-0.159541	0.222734
CUEDC1	-5.23293	-3.9247	-0.191449	0.222943
APBA2	-4.94576	-1.85067	-0.127632	0.223118
GRAMD3	0.0957244	1.65922	3.09509	0.223926
ABLIM1	0.0638162	1.40396	2.64837	0.224127
AGPS	-4.05233	-1.53159	-0.0957244	0.224303
SIPA1L1	0.0638162	1.34014	2.64837	0.224303
NBPF15	0.0638162	1.1806	2.45693	0.224356
SLX4	-5.903	-4.97767	-0.191449	0.224356
STK38L	0.191449	2.77601	4.81813	0.224356
PPP3CA	0.0319081	0.638162	1.21251	0.224808
TUB	-7.24314	-6.57307	-0.0957244	0.224808
ZNF629	-6.15827	-1.9783	-0.127632	0.224921
CCDC88A	-1.34014	-0.638162	-0.0638162	0.225159
CEBPZ	-3.63753	-1.34014	-0.0957244	0.225185
ITCH	-2.42502	-1.05297	-0.0638162	0.225185
FKBP10	0.223357	2.42502	4.37141	0.225325
TOX4	0.0638162	1.14869	2.23357	0.225379
MAF	-2.13784	-0.989152	-0.0638162	0.225609
PDK1	-7.33887	-1.59541	-0.0957244	0.225609
AP3M1	-3.41417	-1.40396	-0.0957244	0.226164
CADM4	-4.05233	-2.48883	-0.159541	0.2269
PDE4B	0.0319081	0.989152	1.81876	0.227864
VPS28	-2.45693	-1.02106	-0.0638162	0.228024
KIAA0825	0.127632	2.26548	4.21187	0.228213
TMEM170B	-5.87109	-5.00957	-0.159541	0.228213
PCYT1B	-6.6688	-5.77537	-0.159541	0.228768
R3HDM4	-4.3395	-2.45693	-0.159541	0.228917
AHCY	-2.58456	-1.1806	-0.0638162	0.228977
GPR56	0.0319081	0.733887	1.40396	0.228977
HACL1	-6.38162	-5.67964	-0.127632	0.229887
PARP14	0.0638162	1.43587	2.61647	0.230592
CSE1L	-2.58456	-1.14869	-0.0638162	0.231327
MCPH1	-5.1053	-2.61647	-0.127632	0.232432
ATAD1	-4.46714	-1.27632	-0.0957244	0.232574
BCCIP	-3.66943	-1.11678	-0.0638162	0.233239
LDOC1L	-3.76516	-1.5635	-0.0957244	0.233747
PSIP1	-1.9464	-0.829611	-0.0638162	0.233747
RAB11FIP3	-5.20102	-3.63753	-0.223357	0.233747
ZNF862	-6.06254	-2.23357	-0.127632	0.233747
KAT6B	-3.38226	-1.27632	-0.0638162	0.234828
DYRK1A	-3.41417	-1.62731	-0.0957244	0.235136
ELF1	0.0957244	2.16975	4.27569	0.235136
LRP6	-2.64837	-1.05297	-0.0638162	0.236218
RBM43	0.159541	2.99936	5.04148	0.23654
FRMD6	0.0957244	1.91449	3.44608	0.237213
GTPBP4	-3.47798	-1.46777	-0.0638162	0.237213
CCBL2	0.0638162	1.5635	2.96745	0.23755
IQCK	0	0.701979	1.30823	0.23755
SCAF11	0.0319081	0.765795	1.46777	0.23755
SNAPC1	0.0957244	2.26548	4.7224	0.23755
USP24	-2.87173	-1.1806	-0.0638162	0.23755
GPR173	-5.74346	-2.55265	-0.127632	0.237692
VWA9	-6.95597	-1.53159	-0.0957244	0.237849
IRAK4	0.0957244	2.48883	4.62668	0.237937
ZBTB2	-5.903	-5.00957	-0.159541	0.237937
APOE	0.0638162	2.52074	4.56286	0.238269
CTNNA1	0.0319081	0.829611	1.5635	0.238269
CTSF	0.0638162	2.01021	3.76516	0.238269
DSCR3	-6.19017	-2.01021	-0.0957244	0.238269
DUSP5	-5.67964	-4.59477	-0.159541	0.238269
LOC387647	-5.71155	-4.62668	-0.159541	0.238269
PDZD2	-3.09509	-1.27632	-0.0638162	0.238269
SACS	0.0319081	1.02106	1.91449	0.238269
SHANK3	-5.26484	-3.82897	-0.191449	0.238269
VBP1	-2.23357	-0.989152	-0.0638162	0.238269
ZYX	-2.52074	-1.1806	-0.0638162	0.238269
TCF25	-3.60562	-1.34014	-0.0638162	0.239664
PHF20	-2.90364	-1.11678	-0.0638162	0.239821
PKIB	0.0638162	2.01021	3.95661	0.239895
PSRC1	0.0319081	1.43587	2.83982	0.2406
SIRT1	-6.38162	-1.85067	-0.0957244	0.240723
ZCCHC14	-3.9247	-1.65922	-0.0638162	0.242061
ZNF652	-1.88258	-0.861519	-0.0319081	0.242061
NIPA1	-6.73261	-5.96682	-0.0957244	0.242397
ATP6V1F	-1.88258	-0.797703	-0.0319081	0.242627
MSANTD4	0.0638162	2.16975	4.3395	0.242627
KCTD3	0.0319081	1.1806	2.42502	0.243943
STXBP1	-6.92406	-6.06254	-0.0957244	0.243943
USP22	-1.62731	-0.765795	-0.0319081	0.243954
AHCTF1	0.0319081	1.14869	2.29738	0.243977
APBB2	-2.01021	-0.957244	-0.0319081	0.243977
CENPK	-6.73261	-1.59541	-0.0638162	0.243977
GPX7	-5.99873	-2.26548	-0.0957244	0.243977
NCAPD2	0.0638162	1.85067	3.50989	0.243977
NCOA2	-5.5201	-4.46714	-0.0957244	0.243977
ST3GAL5	-3.60562	-1.62731	-0.0638162	0.243977
TADA3	-4.37141	-2.77601	-0.0957244	0.243977
ZHX1	0.0319081	0.989152	1.91449	0.243977
OPHN1	0	0.797703	1.53159	0.24415
NECAP1	-3.9247	-1.53159	-0.0638162	0.245526
DONSON	-6.57307	-1.62731	-0.0638162	0.245584
PEX11B	0.0319081	1.85067	3.47798	0.245747
KIAA2026	-3.22272	-1.27632	-0.0638162	0.246211
SFMBT1	-5.71155	-4.62668	-0.127632	0.246211
CASC4	-2.42502	-1.05297	-0.0319081	0.246845
IRF2	0.0319081	2.07403	3.9247	0.246902
C6orf170	-5.67964	-3.09509	-0.0957244	0.247153
LPAR1	0.0319081	1.9464	3.82897	0.247153
MBNL1	0	0.797703	1.5635	0.247153
SLITRK3	0.0638162	2.42502	4.49904	0.247153
EIF2S1	0	0.765795	1.46777	0.247862
SENP5	-2.32929	-0.989152	-0.0319081	0.247862
CHML	-6.22208	-5.1053	-0.0957244	0.247903
FBXO45	-5.67964	-1.69113	-0.0638162	0.247903
CCDC47	0	0.797703	1.53159	0.248168
IARS2	0.0319081	1.53159	3.09509	0.248168
MCM8	-6.63689	-5.96682	-0.0638162	0.248168
KLF3	-4.43523	-1.53159	-0.0638162	0.248268
FAM210B	-4.27569	-1.40396	-0.0638162	0.24857
GSTK1	-3.73325	-1.37205	-0.0638162	0.24857
NRP1	-6.76452	-1.88258	-0.0638162	0.24857
CDKN1B	-6.41353	-5.64774	-0.0638162	0.249545
CRTC2	-5.4882	-4.3076	-0.0957244	0.249545
LOC100505669	-4.21187	-1.88258	-0.0638162	0.249545
SLC44A1	0.0319081	1.37205	2.55265	0.249545
C2orf74	-5.55201	-1.62731	-0.0638162	0.249586
STMN3	-3.89279	-1.24442	-0.0319081	0.249586
EMC2	0.0319081	1.49968	2.90364	0.251267
WARS	0.0319081	1.46777	2.77601	0.251267
BRWD3	-4.17996	-1.53159	-0.0319081	0.251425
RHOA	-1.21251	-0.606254	-0.0319081	0.251556
ANKRD28	-3.50989	-1.34014	-0.0319081	0.252704
NHLRC2	-5.96682	-2.23357	-0.0638162	0.25368
NOSIP	0	1.46777	2.87173	0.25368
RFX4	0.0319081	1.62731	3.41417	0.25368
LUC7L	0	1.05297	2.13784	0.254171
MEX3A	-4.53095	-1.9783	-0.0638162	0.25468
NRBP2	0	1.49968	2.87173	0.25468
FNBP1	0	1.62731	3.09509	0.254783
HAUS1	-6.15827	-1.5635	-0.0319081	0.254783
PARG	-6.06254	-5.13721	-0.0638162	0.254783
PCMTD1	0	1.34014	2.52074	0.254783
PPP1R18	-6.2859	-5.39247	-0.0638162	0.254783
SRPK2	-2.52074	-0.925335	-0.0319081	0.254783
ZNF529	-4.3395	-1.72304	-0.0319081	0.254783
ST7	-6.22208	-2.45693	-0.0638162	0.254802
ADO	-5.99873	-1.9783	-0.0319081	0.254916
EIF1	-1.05297	-0.51053	-0.0319081	0.254916
FBXO36	0	1.5635	2.93555	0.254916
RAPGEF4	-5.04148	-2.48883	-0.0638162	0.254916
TMEM158	0.0319081	2.26548	3.79707	0.254916
ASPH	0	1.05297	2.10594	0.255204
PHLPP1	-3.41417	-1.30823	-0.0319081	0.255904
BBX	0	0.733887	1.40396	0.25628
COBL	-6.54116	-1.78685	-0.0319081	0.256604
SSRP1	-2.77601	-1.05297	-0.0319081	0.256604
HDGFRP3	-3.5418	-1.40396	-0.0319081	0.256712
PABPC1	-1.43587	-0.701979	-0.0319081	0.256712
PIKFYVE	0	0.797703	1.53159	0.256712
SCG2	0	0.893427	1.78685	0.256712
WBP5	-1.85067	-0.765795	-0.0319081	0.256712
KIAA1429	-3.31844	-1.1806	-0.0319081	0.256963
CCDC82	-4.11615	-1.62731	-0.0319081	0.257999
LPL	-2.04212	-0.957244	-0.0319081	0.258409
MZT2A	-5.16912	-3.1589	-0.0638162	0.258409
CDO1	0	1.81876	3.28654	0.258533
DOPEY2	-5.61583	-4.56286	-0.0319081	0.258722
HDAC9	0	2.10594	3.9247	0.259009
NAV2	0	1.46777	2.87173	0.259072
SLBP	-4.11615	-2.04212	-0.0319081	0.259734
ZNF546	0	2.45693	4.24378	0.260002
EBP	-3.31844	-1.53159	-0.0319081	0.260128
LOC400027	-6.31781	-5.4882	-0.0319081	0.260128
MARVELD1	-6.79643	-5.903	-0.0319081	0.260128
HILPDA	-6.38162	-1.59541	-0.0319081	0.261399
METTL15	0	1.69113	3.1589	0.261399
ROCK2	-2.10594	-0.957244	-0.0319081	0.261399
B2M	-1.14869	-0.542438	-0.0319081	0.261617
C1orf63	0	1.5635	2.96745	0.261721
HIP1R	-5.26484	-2.42502	-0.0319081	0.261721
KIAA0101	-4.3076	-1.62731	-0.0319081	0.261721
ATG10	-5.55201	-4.56286	-0.0319081	0.263267
AMPH	-6.6688	-5.93491	-0.0319081	0.264428
U2AF1L4	0	1.9783	3.76516	0.264447
UBTD2	-6.44544	-5.67964	-0.0319081	0.264861
ABCD3	0	0.989152	1.91449	0.26674
VPS37B	-5.36056	-4.17996	0	0.267036
TTC9B	-5.39247	-3.95661	0	0.267051
POT1	-6.22208	-5.58392	0	0.267815
RASD1	-0.0319081	2.29738	4.56286	0.268058
GPR125	-0.0319081	1.72304	3.1589	0.268326
BLOC1S6	-2.87173	-0.989152	0	0.268645
NRIP3	-6.47735	-5.67964	0	0.268645
ADPRM	-0.0319081	3.09509	4.53095	0.268761
TOB2	-0.0319081	1.14869	2.32929	0.269409
PTPRO	-6.7007	-1.53159	0	0.269759
CHN1	-0.0319081	1.1806	2.32929	0.270147
FAM219B	-3.70134	-1.49968	0	0.270147
STYXL1	-6.2859	-1.65922	0	0.270564
SHMT2	-3.03127	-1.30823	0	0.272105
EIF3G	-0.0319081	1.37205	2.93555	0.272265
CDR2L	-7.05169	-6.44544	0	0.273575
FNBP4	-0.0319081	0.861519	1.59541	0.273575
IFFO2	-5.5201	-2.32929	0	0.273575
LINC00476	-0.0319081	1.88258	3.70134	0.273575
PDXP	-6.31781	-5.64774	0	0.273698
CXorf23	-6.54116	-1.43587	0	0.274024
OSBPL6	-0.0319081	1.1806	2.39311	0.274024
PTPN14	-0.0319081	2.04212	6.03063	0.274024
RSBN1L-AS1	-5.93491	-2.10594	0	0.274024
SUGP2	-0.0319081	0.861519	1.69113	0.274577
ANKRD36	-0.0319081	0.701979	1.34014	0.274729
NPAS3	-0.0319081	1.1806	2.32929	0.274729
RNF180	-0.0319081	1.37205	2.61647	0.274729
SLMO2	-1.9783	-0.861519	0	0.274729
STK4	-3.127	-1.08488	0	0.274729
ATG9A	-0.0319081	1.46777	2.87173	0.274839
PLP2	-0.0319081	1.62731	3.03127	0.275346
REL	-5.64774	-1.91449	0	0.275346
GEM	-0.0638162	2.13784	4.85003	0.276116
ADD3	-2.55265	-1.05297	0	0.276759
OCIAD1	-0.0319081	0.67007	1.30823	0.27753
GADD45A	-0.0319081	1.08488	2.20166	0.278019
CNRIP1	-3.31844	-1.24442	0	0.278138
MYBL1	-6.60498	-5.96682	0.0319081	0.278735
DNAJC3	-0.0319081	0.893427	1.69113	0.278783
LMO2	-0.0638162	2.04212	3.57371	0.278783
RBM7	-0.0319081	1.72304	3.38226	0.278928
GABPA	-3.95661	-1.5635	0	0.279152
BTG3	-3.95661	-0.957244	0	0.279229
SWAP70	-0.0319081	1.30823	2.58456	0.279452
MEX3C	-0.0638162	1.91449	3.5418	0.280033
CASP2	-2.16975	-0.989152	0	0.280107
COMMD6	-0.0319081	0.989152	2.16975	0.281445
FLJ31306	-0.0319081	0.893427	1.81876	0.281445
NECAP2	-0.0957244	2.58456	4.46714	0.281486
SPATS2L	-0.0319081	0.829611	1.62731	0.281486
TRIM26	-3.79707	-1.40396	0	0.282012
ZNF654	-6.19017	-1.72304	0.0319081	0.282012
NRF1	-5.29675	-2.45693	0.0319081	0.282511
ZNF830	-4.62668	-2.23357	0.0319081	0.282779
OGDH	-5.64774	-2.48883	0.0319081	0.282945
SPAG1	-0.0957244	2.48883	4.62668	0.283036
NACC2	-0.0638162	1.5635	2.87173	0.283546
NUDT4	-0.0638162	1.53159	3.19081	0.284347
LOC100506421	-0.0319081	1.21251	2.58456	0.284719
PRPF38B	-0.0319081	0.765795	1.49968	0.285609
SLC6A8	-7.21123	-1.30823	0.0319081	0.285676
TBC1D23	-3.57371	-1.34014	0.0319081	0.285676
XRN2	-1.9464	-0.797703	0	0.285958
CREB3L2	-4.43523	-1.81876	0.0319081	0.286097
LDHA	-1.53159	-0.733887	0	0.287096
ATP6V0D1	-3.1589	-1.14869	0	0.288502
CERS1	-0.0957244	2.39311	4.46714	0.290312
MAVS	-3.47798	-0.957244	0	0.290486
STXBP4	-4.56286	-1.69113	0.0319081	0.290486
DNAJC9	-6.22208	-1.59541	0.0319081	0.290858
CRK	-2.71219	-1.08488	0.0319081	0.291268
PTTG1IP	-0.0319081	0.893427	1.65922	0.291268
TTBK2	-5.55201	-2.32929	0.0638162	0.292486
PTMA	-1.08488	-0.51053	0	0.293368
SAMD8	-2.26548	-0.925335	0	0.293368
VAPA	-0.0319081	0.701979	1.40396	0.293368
GDI2	-1.85067	-0.829611	0	0.294553
HLCS	-4.78622	-1.88258	0.0319081	0.295442
THAP11	-6.25399	-5.4882	0.0638162	0.295731
TNRC6B	-0.0319081	0.606254	1.21251	0.295731
ERH	-0.0638162	0.925335	1.81876	0.295986
MSH6	-2.96745	-1.14869	0.0319081	0.295986
SLC9A8	-5.32866	-4.17996	0.0957244	0.295986
SPECC1	-0.0319081	0.829611	1.59541	0.295986
KIF13A	-4.69049	-1.75495	0.0319081	0.29602
RAB11A	-2.01021	-0.861519	0	0.29602
TTC39C	-4.21187	-1.34014	0.0319081	0.29602
MYC	-4.69049	-2.20166	0.0638162	0.296226
KIF11	-6.54116	-1.53159	0.0638162	0.297165
TBC1D20	-3.73325	-1.40396	0.0319081	0.298461
MYEOV2	-0.0319081	0.638162	1.27632	0.298852
PTGFRN	-0.0638162	0.893427	1.75495	0.298966
PRRC1	-5.71155	-1.9464	0.0638162	0.299207
MECP2	-3.76516	-1.1806	0.0319081	0.299807
WDR75	-0.0638162	1.1806	2.48883	0.300274
JAG1	-2.39311	-0.925335	0.0319081	0.302087
LRRC58	-1.65922	-0.733887	0	0.302087
NUP214	-3.57371	-1.27632	0.0319081	0.302087
RFPL1-AS1	-5.4882	-4.37141	0.127632	0.302087
TH1L	-3.127	-1.34014	0.0319081	0.302119
RND2	-4.08424	-2.3612	0.0638162	0.302304
DIP2C	-3.19081	-1.27632	0.0319081	0.302859
MYO6	-0.0638162	0.861519	1.72304	0.303421
ECHS1	-0.0957244	1.91449	3.95661	0.303426
MNS1	-5.00957	-1.43587	0.0638162	0.303426
ARHGAP42	-6.12636	-5.20102	0.0957244	0.303497
CCDC59	-4.37141	-2.16975	0.0638162	0.303915
CERS2	-0.0957244	1.59541	3.31844	0.303915
GNPTAB	-3.73325	-1.40396	0.0638162	0.303915
SMS	-1.81876	-0.765795	0.0319081	0.303915
ZNF330	-6.44544	-1.72304	0.0638162	0.303915
CREB1	-3.57371	-1.02106	0.0319081	0.304349
GFM1	-4.7224	-1.43587	0.0638162	0.304349
GPD2	-0.0957244	1.46777	2.80791	0.304349
KANSL1L	-0.127632	1.9783	3.5418	0.304349
NT5E	-0.0957244	1.46777	2.80791	0.304349
LOC100996447	-0.0638162	0.957244	1.85067	0.304765
CEP57	-3.66943	-1.40396	0.0638162	0.304835
GCFC1	-2.39311	-0.893427	0.0319081	0.305407
KANK1	-2.83982	-1.11678	0.0319081	0.305407
TAOK1	-1.49968	-0.67007	0.0319081	0.305407
RAB10	-2.48883	-0.925335	0.0319081	0.305868
TMCO1	-0.0638162	0.733887	1.40396	0.306684
UQCRC2	-2.80791	-1.08488	0.0319081	0.306696
CD151	-0.0957244	1.40396	2.71219	0.306993
EAF1	-2.04212	-0.925335	0.0319081	0.306993
FAM84B	-0.0957244	1.46777	2.83982	0.306993
MAP4K4	-1.46777	-0.67007	0.0319081	0.308354
REPS1	-0.127632	1.65922	3.127	0.30842
GPR108	-0.127632	1.88258	3.41417	0.309156
GPR155	-2.87173	-0.989152	0.0319081	0.309262
PLEKHO1	-5.5201	-4.14806	0.223357	0.309262
ARRDC4	-3.28654	-1.27632	0.0638162	0.309673
PTRF	-0.0957244	1.11678	2.32929	0.309673
IPO7	-1.81876	-0.733887	0.0319081	0.310391
NUDT11	-5.77537	-2.10594	0.0957244	0.310391
CCNL2	-0.0638162	0.829611	1.72304	0.310819
GLE1	-0.127632	1.72304	3.63753	0.310819
AP1G1	-0.0638162	0.733887	1.40396	0.3114
TM9SF3	-2.16975	-0.829611	0.0319081	0.3114
PIANP	-6.82834	-1.43587	0.0957244	0.311676
B3GAT1	-5.55201	-2.58456	0.127632	0.311842
C6orf106	-6.7007	-5.99873	0.0957244	0.311842
IMPA1	-0.127632	1.53159	2.90364	0.311842
KIAA0494	-0.0638162	0.957244	1.91449	0.311842
PPP3R1	-5.64774	-4.75431	0.127632	0.311842
PXDN	-0.0957244	1.08488	2.26548	0.311842
SF3B3	-2.23357	-0.893427	0.0319081	0.311842
A2M	-0.127632	1.34014	3.127	0.311876
CDK12	-4.05233	-1.75495	0.0638162	0.311876
CPSF2	-0.0957244	1.24442	2.45693	0.311885
GLA	-4.3076	-1.59541	0.0957244	0.313676
C14orf132	-6.12636	-2.13784	0.127632	0.313789
DOCK11	-5.83919	-2.58456	0.127632	0.313789
ENAH	-1.43587	-0.638162	0.0319081	0.313789
NEK9	-0.127632	1.81876	3.47798	0.313789
TNK2	-5.07339	-3.86088	0.191449	0.313789
CWF19L1	-6.6688	-5.74346	0.127632	0.313907
PALM2	-6.2859	-5.39247	0.127632	0.313907
MFSD11	-6.25399	-5.45629	0.127632	0.314718
FANCI	-3.25463	-1.21251	0.0638162	0.315073
GNB4	-0.0638162	0.765795	1.5635	0.315375
SMARCA2	-2.90364	-1.21251	0.0638162	0.315382
SAPCD2	-4.62668	-1.9783	0.0957244	0.316287
MAFF	-3.66943	-1.40396	0.0638162	0.316509
ARID1A	-2.10594	-0.797703	0.0319081	0.317005
IDH3B	-2.83982	-1.05297	0.0638162	0.317005
IL33	-0.159541	2.04212	3.89279	0.317005
LOC100506881	-0.223357	2.29738	4.88194	0.317005
PSMB8	-0.127632	1.53159	2.83982	0.317005
NDUFAF1	-4.24378	-1.37205	0.0638162	0.318123
C1orf54	-0.159541	2.13784	3.98851	0.318603
MRPL52	-0.159541	2.10594	3.73325	0.318603
OAT	-3.82897	-1.27632	0.0638162	0.318603
SLC2A3	-2.45693	-1.05297	0.0638162	0.318603
VPS36	-0.0957244	1.02106	2.07403	0.319319
STAU1	-1.81876	-0.765795	0.0319081	0.319344
NDUFC2	-0.0638162	0.638162	1.27632	0.319521
UBE3A	-2.13784	-0.861519	0.0319081	0.31976
KPNA2	-2.48883	-1.08488	0.0638162	0.320421
SEC14L2	-0.191449	2.04212	3.5418	0.320421
CDH2	-0.0638162	0.574346	1.1806	0.320586
NFX1	-5.99873	-1.65922	0.0957244	0.321191
ISY1	-6.12636	-5.16912	0.191449	0.322489
DNAJB1	-0.0957244	0.893427	1.75495	0.322663
DESI1	-4.53095	-1.65922	0.0957244	0.322924
LRRTM3	-3.09509	-1.37205	0.0957244	0.322924
RNF114	-2.52074	-1.05297	0.0638162	0.322924
ANTXR1	-2.01021	-0.861519	0.0319081	0.323965
HSP90B1	-1.27632	-0.574346	0.0319081	0.32451
JUND	-0.0638162	0.542438	1.08488	0.32451
RCN2	-2.32929	-0.861519	0.0638162	0.324621
DCUN1D4	-0.127632	1.24442	2.39311	0.32488
RFC5	-6.12636	-5.26484	0.159541	0.325612
ZNF32	-6.92406	-1.40396	0.127632	0.326027
KRTCAP2	-0.0957244	0.893427	1.72304	0.326074
UBE2C	-7.40268	-1.46777	0.0957244	0.326575
C19orf70	-0.127632	1.11678	2.26548	0.326587
KLHL18	-6.57307	-1.37205	0.0957244	0.327044
CSNK1A1	-0.0638162	0.574346	1.14869	0.327492
DCAKD	-0.0638162	0.701979	1.46777	0.327564
RBMX	-1.30823	-0.606254	0.0319081	0.327564
ZMYM3	-6.25399	-1.49968	0.127632	0.32801
C17orf75	-4.02042	-1.65922	0.127632	0.328223
MCFD2	-0.0957244	0.797703	1.65922	0.328364
DCLRE1C	-6.86025	-1.40396	0.0957244	0.328687
SRP54	-0.0957244	1.08488	2.26548	0.328687
SNRPC	-2.13784	-0.829611	0.0638162	0.328697
C3orf17	-4.08424	-1.69113	0.127632	0.330049
DDX50	-4.7224	-1.78685	0.127632	0.330049
FAM76A	-0.127632	1.1806	2.39311	0.330745
GMCL1	-6.12636	-5.16912	0.223357	0.330799
MTRF1L	-4.27569	-1.62731	0.127632	0.330799
DNPEP	-0.223357	1.9464	3.79707	0.330878
ZNRF1	-6.15827	-5.26484	0.159541	0.330878
LMF1	-3.89279	-1.59541	0.127632	0.331155
TMEM41B	-2.7441	-1.02106	0.0638162	0.331155
IFIT2	-0.159541	1.49968	3.44608	0.33119
ZNF574	-5.74346	-4.78622	0.223357	0.33119
ARHGEF26	-0.0957244	0.925335	1.85067	0.331349
DLG5	-1.91449	-0.797703	0.0638162	0.331349
PFKM	-3.79707	-1.37205	0.0957244	0.331662
SEPHS1	-6.09445	-1.59541	0.127632	0.331662
PDE6D	-4.40332	-1.40396	0.0957244	0.332248
SAFB2	-0.0957244	0.925335	1.85067	0.332248
COL4A1	-0.191449	1.69113	3.28654	0.332878
CRYBB2P1	-5.61583	-2.01021	0.191449	0.332889
MATR3	-1.27632	-0.606254	0.0319081	0.332902
GPR89A	-0.255265	2.7441	4.56286	0.33297
NDRG2	-0.191449	1.62731	3.31844	0.332979
B4GALT5	-2.58456	-0.797703	0.0638162	0.334038
MASTL	-5.64774	-2.04212	0.223357	0.334038
NTM	-3.50989	-1.08488	0.0957244	0.334038
S100A16	-0.0957244	0.797703	1.59541	0.334038
TCEAL5	-5.80728	-1.88258	0.159541	0.334038
TLK2	-3.95661	-2.07403	0.159541	0.334038
DCUN1D5	-0.159541	1.37205	2.93555	0.334567
RPL4	-1.24442	-0.574346	0.0319081	0.335241
BSG	-0.0638162	0.574346	1.1806	0.335347
CCDC84	-4.85003	-2.3612	0.223357	0.335347
FBXW7	-0.0957244	0.957244	2.07403	0.335347
FLVCR1	-6.54116	-5.71155	0.191449	0.335347
HEY2	-5.99873	-2.10594	0.159541	0.335347
TSSC1	-6.50926	-5.67964	0.159541	0.335347
USP32P2	-0.191449	1.91449	3.79707	0.335347
MR1	-0.350989	2.07403	6.54116	0.335828
SERTAD2	-6.57307	-5.87109	0.159541	0.337398
ZMAT1	-0.127632	1.1806	2.45693	0.337398
CCNF	-6.57307	-5.83919	0.191449	0.337541
CYCS	-1.24442	-0.542438	0.0319081	0.337541
SIM2	-6.82834	-1.24442	0.127632	0.337541
SLC35E1	-0.127632	0.989152	1.9464	0.337541
IGF2BP3	-0.127632	1.08488	2.16975	0.338505
FUNDC1	-3.95661	-1.59541	0.127632	0.339575
PGBD1	-4.91385	-1.08488	0.0957244	0.339575
ZNF555	-5.71155	-1.78685	0.159541	0.339575
PSMA3	-0.127632	0.957244	1.91449	0.340123
WRB	-2.45693	-0.893427	0.0638162	0.3407
NDUFS2	-2.45693	-0.957244	0.0638162	0.341046
APMAP	-2.45693	-0.893427	0.0638162	0.341061
MAST4	-0.223357	1.72304	4.11615	0.341363
NPIP	-0.159541	1.27632	2.80791	0.341363
OLIG1	-3.09509	-1.30823	0.0957244	0.341363
RBM39	-1.1806	-0.574346	0.0319081	0.341363
RSBN1	-6.19017	-1.62731	0.191449	0.341363
SDC4	-0.287173	2.13784	3.79707	0.341363
SNHG8	-0.255265	1.91449	3.57371	0.341363
UGDH	-7.05169	-1.11678	0.0957244	0.341363
ZBTB38	-0.127632	1.02106	2.16975	0.341363
ZDHHC15	-0.191449	1.53159	3.22272	0.341363
MCCC1	-0.191449	1.5635	3.06318	0.341434
TM4SF1	-2.83982	-1.14869	0.0957244	0.342038
GALK2	-6.73261	-5.96682	0.159541	0.342287
ANGEL2	-3.9247	-1.53159	0.127632	0.342449
ASIC1	-6.38162	-5.55201	0.191449	0.342449
CALR	-0.0638162	0.478622	0.989152	0.342717
MDM2	-0.0957244	0.797703	1.65922	0.342717
ZNF275	-4.3076	-1.72304	0.159541	0.342803
GPAA1	-0.223357	1.53159	3.06318	0.342868
MOB1A	-0.223357	1.78685	3.66943	0.342868
ANXA5	-0.0957244	0.67007	1.30823	0.343033
COPE	-0.191449	1.49968	2.93555	0.343277
C9orf78	-0.127632	0.925335	1.88258	0.343339
LPPR4	-0.223357	1.81876	3.5418	0.343339
POP7	-3.79707	-1.69113	0.159541	0.343339
ARPC2	-0.0957244	0.606254	1.24442	0.343386
GIGYF1	-0.127632	0.861519	1.62731	0.343386
IL17RD	-4.97767	-1.81876	0.191449	0.343386
AGK	-5.45629	-1.75495	0.159541	0.343566
GATAD2A	-0.191449	1.43587	3.06318	0.343566
PPT1	-0.127632	0.957244	1.91449	0.344924
IFIT1	-0.159541	1.49968	3.06318	0.345815
ECI1	-4.94576	-2.07403	0.223357	0.346276
SIGMAR1	-6.19017	-1.69113	0.159541	0.346276
NDUFA13	-0.0638162	0.51053	1.02106	0.346399
ACBD7	-5.1053	-3.79707	0.382897	0.347148
ARL2BP	-2.20166	-0.893427	0.0957244	0.347148
CALM1	-0.0638162	0.478622	0.989152	0.347148
HMGB3	-2.99936	-1.05297	0.0957244	0.347148
HNRNPM	-0.0957244	0.797703	1.5635	0.347148
KAT2B	-0.127632	0.925335	1.9464	0.347148
LGI4	-5.00957	-3.79707	0.255265	0.347148
RNF157	-1.9783	-0.797703	0.0638162	0.347148
SF1	-0.127632	0.829611	1.62731	0.347148
CCT8	-2.10594	-0.893427	0.0957244	0.347175
FZD3	-0.127632	0.893427	1.78685	0.347175
ZNF292	-1.75495	-0.797703	0.0638162	0.347175
PDE9A	-6.25399	-1.46777	0.191449	0.348875
BTAF1	-3.35035	-1.24442	0.127632	0.349182
EIF2AK4	-6.25399	-5.4882	0.255265	0.349485
SOCS5	-5.93491	-1.72304	0.191449	0.349485
PALLD	-0.0957244	0.733887	1.53159	0.350626
ABCC9	-0.159541	1.05297	2.3612	0.351168
CHMP5	-2.45693	-0.989152	0.0957244	0.351555
MPHOSPH9	-5.903	-2.16975	0.223357	0.351571
MALT1	-6.2859	-1.53159	0.191449	0.352636
HIVEP3	-6.44544	-5.55201	0.223357	0.354105
WDFY2	-0.223357	1.53159	3.22272	0.354105
DTWD1	-6.25399	-1.75495	0.223357	0.354216
FAIM2	-6.09445	-1.72304	0.223357	0.354216
FAT3	-0.223357	1.46777	3.03127	0.354216
INTS3	-0.255265	1.69113	3.31844	0.354216
ITGB1BP1	-2.87173	-0.989152	0.0957244	0.354216
ITPR1	-5.45629	-4.3395	0.287173	0.354216
PARP2	-0.191449	1.37205	2.93555	0.354216
PHLPP2	-6.19017	-5.4882	0.191449	0.354216
PPM1D	-4.49904	-2.04212	0.223357	0.354216
RBM19	-4.3395	-1.69113	0.191449	0.354216
RFX7	-3.79707	-1.30823	0.159541	0.354216
RNF111	-6.06254	-1.65922	0.191449	0.354216
TEX261	-3.22272	-1.34014	0.127632	0.354216
TRIM5	-0.255265	1.9464	3.66943	0.354216
ZZEF1	-5.903	-1.78685	0.223357	0.354216
STRN4	-4.27569	-2.23357	0.287173	0.354632
BGN	-0.255265	1.75495	3.50989	0.354652
ATP2B4	-0.127632	0.765795	1.5635	0.355914
FAM161A	-3.57371	-1.27632	0.159541	0.355945
ERCC6	-5.77537	-1.81876	0.255265	0.356549
IFNAR1	-1.9783	-0.765795	0.0638162	0.357161
CCZ1B	-5.42438	-4.14806	0.382897	0.358151
STRN3	-0.127632	0.925335	1.9464	0.358151
TCEA1	-0.0957244	0.606254	1.30823	0.358151
PDPR	-4.14806	-1.5635	0.191449	0.359014
PPP2R2A	-3.06318	-1.08488	0.127632	0.359201
PTPRF	-0.159541	0.957244	1.9783	0.359201
SLC6A1	-6.19017	-5.45629	0.223357	0.359291
RNF10	-2.93555	-0.829611	0.0957244	0.35931
HERC1	-3.44608	-1.1806	0.127632	0.360862
PIGK	-0.223357	1.34014	2.64837	0.360862
ZNF286B	-4.11615	-1.27632	0.159541	0.360862
ZNF644	-2.26548	-0.957244	0.0957244	0.361389
BNIP2	-6.03063	-1.59541	0.191449	0.361849
SGCB	-0.0957244	0.638162	1.34014	0.361908
KAT2A	-0.159541	1.05297	2.23357	0.362171
RPL10A	-0.0957244	0.638162	1.27632	0.362171
SLC30A6	-5.77537	-1.75495	0.223357	0.362413
TSC22D2	-0.127632	0.701979	1.40396	0.362413
FOXK2	-5.80728	-1.59541	0.191449	0.363423
UBE2V2	-2.48883	-0.861519	0.0957244	0.363423
HMGN1	-1.59541	-0.67007	0.0638162	0.364506
PSMD13	-3.47798	-1.11678	0.127632	0.364506
CASC5	-6.79643	-1.34014	0.191449	0.364527
NFXL1	-6.06254	-5.13721	0.287173	0.365159
EFNA2	-5.5201	-4.3076	0.51053	0.365649
STRN	-3.89279	-1.40396	0.191449	0.36624
FAM188A	-6.2859	-1.53159	0.223357	0.36633
KIAA1841	-6.50926	-1.27632	0.191449	0.36633
MUM1	-0.191449	1.05297	2.20166	0.36633
GALNTL2	-0.255265	1.49968	3.25463	0.366862
LAS1L	-4.3395	-1.37205	0.191449	0.367281
UGP2	-2.04212	-0.861519	0.0957244	0.367703
TRAM1	-0.127632	0.765795	1.59541	0.367894
MEG3	-1.72304	-0.733887	0.0957244	0.368119
CCDC90B	-0.191449	1.14869	2.29738	0.368598
MBOAT1	-0.733887	3.127	5.61583	0.368733
CAMK2G	-6.38162	-1.30823	0.191449	0.368748
SETD5-AS1	-4.08424	-1.65922	0.223357	0.368748
SRCAP	-3.98851	-1.75495	0.191449	0.369725
STAG3L4	-2.80791	-1.1806	0.159541	0.370047
CAP2	-5.83919	-1.37205	0.191449	0.370049
SYPL1	-0.191449	1.14869	2.3612	0.371344
TLE2	-6.34972	-1.21251	0.191449	0.371344
CNIH4	-0.223357	1.24442	2.83982	0.371383
FAM69A	-5.61583	-4.53095	0.350989	0.371383
UPF3A	-0.127632	0.829611	1.69113	0.371383
ZNF22	-2.42502	-0.861519	0.0957244	0.371383
ANKRD44	-2.90364	-1.11678	0.159541	0.371688
LSM12	-1.43587	-0.606254	0.0638162	0.371688
ALMS1	-3.76516	-1.34014	0.191449	0.372006
OAZ2	-3.57371	-1.34014	0.191449	0.372006
ST8SIA1	-0.223357	1.24442	2.96745	0.3722
FRYL	-0.159541	0.861519	1.72304	0.373059
MEMO1	-6.7007	-1.43587	0.223357	0.373708
VAMP3	-0.223357	1.21251	2.42502	0.373717
C3orf14	-3.06318	-1.21251	0.159541	0.373909
FAT1	-0.127632	0.701979	1.46777	0.374216
PBX1	-0.159541	0.829611	1.72304	0.374216
DTX3L	-0.223357	1.30823	2.52074	0.374744
RPL3	-1.11678	-0.51053	0.0638162	0.374744
CEP89	-0.223357	1.49968	3.19081	0.37505
ZNF639	-6.2859	-1.43587	0.223357	0.37505
RRM2	-7.14742	-1.21251	0.191449	0.376069
TLK1	-0.159541	0.957244	1.88258	0.376069
DOT1L	-5.55201	-1.9464	0.319081	0.376343
STK33	-0.287173	1.46777	4.24378	0.376626
NPRL2	-6.89215	-1.24442	0.191449	0.37724
IKBKAP	-3.86088	-1.11678	0.159541	0.378172
CADM1	-0.159541	0.925335	1.9783	0.378726
GTF2IRD1	-5.36056	-2.42502	0.319081	0.380173
RELA	-0.287173	1.49968	3.25463	0.380979
TRIB1	-4.11615	-1.24442	0.191449	0.381379
FOXO3B	-4.85003	-2.45693	0.287173	0.381505
FTSJ1	-4.27569	-1.49968	0.223357	0.381505
SSR2	-1.81876	-0.701979	0.0957244	0.381505
UBE2L6	-0.191449	1.14869	2.3612	0.381505
ATP13A3	-3.127	-0.989152	0.127632	0.382526
TRPV1	-5.77537	-4.94576	0.382897	0.382746
FAM21C	-6.50926	-1.43587	0.255265	0.382755
FAM65A	-5.39247	-1.72304	0.255265	0.382755
SLC16A4	-0.319081	1.78685	3.60562	0.382755
TRAK1	-4.17996	-0.989152	0.159541	0.382755
ASAP2	-3.63753	-1.05297	0.159541	0.382841
BLVRA	-2.42502	-0.925335	0.127632	0.382899
CNEP1R1	-0.255265	1.37205	2.83982	0.383812
GREB1	-4.85003	-2.10594	0.319081	0.383812
FAM221A	-4.88194	-1.78685	0.255265	0.383963
CEP250	-6.47735	-5.83919	0.255265	0.384514
EIF5A	-0.127632	0.574346	1.1806	0.384514
NSUN2	-0.287173	1.46777	3.22272	0.38465
ZNF12	-3.44608	-1.30823	0.191449	0.38465
ATXN1L	-5.71155	-1.9783	0.287173	0.385074
SOWAHC	-5.83919	-1.49968	0.255265	0.385074
FLII	-0.287173	1.43587	2.99936	0.385175
PPAP2A	-0.350989	1.78685	3.82897	0.388206
ZMYM5	-0.191449	1.02106	2.16975	0.388465
ZNF704	-2.83982	-1.08488	0.159541	0.388479
PXDC1	-6.19017	-1.34014	0.223357	0.388497
SMARCB1	-4.88194	-2.01021	0.350989	0.388497
STK35	-3.22272	-1.24442	0.191449	0.388497
TMTC4	-0.606254	2.16975	4.24378	0.388497
SHISA5	-3.09509	-0.861519	0.127632	0.389418
TSC22D1	-0.127632	0.67007	1.43587	0.389695
NUDCD3	-0.159541	0.765795	1.59541	0.390345
DENND4C	-2.83982	-1.05297	0.159541	0.391354
TRAPPC4	-3.06318	-1.21251	0.191449	0.391649
PHF12	-6.06254	-2.04212	0.350989	0.392323
SEPT2	-0.0957244	0.446714	0.925335	0.392323
CD81	-0.159541	0.765795	1.5635	0.392612
HMG20B	-0.414806	2.20166	4.7224	0.393159
ARCN1	-3.31844	-1.08488	0.191449	0.393242
CUX1	-0.127632	0.638162	1.34014	0.393242
RPLP2	-0.0957244	0.478622	1.02106	0.393242
MYL6	-1.02106	-0.478622	0.0638162	0.393515
MRE11A	-5.67964	-1.72304	0.287173	0.393784
ZNF300	-6.73261	-0.989152	0.191449	0.394283
LINC00116	-0.350989	1.75495	3.5418	0.394318
CXXC4	-6.79643	-1.02106	0.191449	0.394322
RBM33	-2.83982	-1.08488	0.159541	0.394433
FXC1	-5.83919	-1.62731	0.319081	0.394774
ILVBL	-0.350989	1.72304	3.50989	0.394779
N4BP1	-3.82897	-1.75495	0.287173	0.394779
TFPT	-4.94576	-3.76516	0.446714	0.394846
UTP18	-6.19017	-1.5635	0.287173	0.394846
CDC37	-0.223357	0.989152	2.23357	0.395146
GGPS1	-0.223357	1.05297	2.23357	0.395146
HAX1	-3.03127	-1.02106	0.159541	0.395146
LYST	-0.223357	1.05297	2.16975	0.395146
TMED5	-3.60562	-0.925335	0.159541	0.395146
KAZN	-4.02042	-1.91449	0.287173	0.395576
LOC100507008	-5.32866	-1.62731	0.287173	0.395576
SIVA1	-0.382897	2.04212	3.82897	0.395576
OSMR	-0.350989	1.53159	3.35035	0.395585
CPM	-0.287173	1.37205	2.77601	0.395734
CEP97	-4.08424	-1.14869	0.191449	0.396597
MEIS1	-0.255265	1.30823	2.77601	0.396597
ZNF473	-5.93491	-1.91449	0.350989	0.39664
PPP6R3	-0.159541	0.701979	1.46777	0.397003
GNPTG	-0.382897	1.78685	3.5418	0.397034
INTS6	-0.287173	1.34014	2.99936	0.397034
MAPK3	-0.414806	2.29738	4.27569	0.397034
EXOC4	-2.93555	-1.02106	0.159541	0.397307
ANAPC1	-5.32866	-1.78685	0.319081	0.397354
SELT	-1.65922	-0.67007	0.0957244	0.397744
TET1	-3.44608	-1.37205	0.223357	0.398276
WNK3	-3.57371	-1.05297	0.191449	0.39861
PVRL2	-0.51053	2.55265	4.81813	0.400186
MLF1IP	-4.11615	-1.30823	0.255265	0.400812
EEF1E1	-4.85003	-1.5635	0.287173	0.400942
NDUFC1	-0.127632	0.542438	1.1806	0.400942
SERPINB6	-0.191449	0.893427	1.91449	0.400942
ST7L	-0.542438	1.85067	3.70134	0.400942
CORO2B	-0.191449	0.925335	1.9783	0.401542
STXBP3	-0.255265	1.14869	2.39311	0.401542
ZNF451	-2.80791	-0.989152	0.159541	0.401542
SESN1	-0.478622	2.07403	4.17996	0.401645
CRYZ	-0.350989	1.46777	3.06318	0.401826
LYSMD1	-0.350989	1.65922	3.44608	0.401826
SORL1	-0.191449	0.861519	1.85067	0.401826
TCF7	-5.96682	-1.62731	0.319081	0.401826
COMMD2	-3.19081	-0.829611	0.159541	0.40235
ESD	-0.159541	0.733887	1.65922	0.40235
LOC100996610	-6.19017	-1.59541	0.319081	0.40235
RPL13AP5	-0.638162	1.30823	2.99936	0.40235
RPLP1	-0.989152	-0.446714	0.0638162	0.40235
[truncated: 5,979 more rows]
