# Supplementary material for: Single‐cell sequencing maps gene expression to mutational phylogenies in PDGF‐ and EGF‐driven gliomas
Source: Mol Syst Biol. 2016 Nov 25;12(11):889. doi: 10.15252/msb.20166969 (PMC5147052; doi:10.15252/msb.20166969)
Supplement: Supplementary file 11 — Dataset EV9 [file MSB-12-889-s011.xlsx]

## Sheet: SF10345_oxoG_metrics
Dataset EV 9 - Results of PicardTools CollectOxoGMetrics. The oxidation error rate indicates the probability that an alteranate base call results from an oxidation artifact. Error rates are given for all potential tri-nucleotide combinations with a cytosine in the center.
SAMPLE_ALIAS	CONTEXT	TOTAL_SITES	TOTAL_BASES	REF_NONOXO_BASES	REF_OXO_BASES	REF_TOTAL_BASES	ALT_NONOXO_BASES	ALT_OXO_BASES	OXIDATION_ERROR_RATE	OXIDATION_Q	C_REF_REF_BASES	G_REF_REF_BASES	C_REF_ALT_BASES	G_REF_ALT_BASES	C_REF_OXO_ERROR_RATE	C_REF_OXO_Q	G_REF_OXO_ERROR_RATE	G_REF_OXO_Q
10345	CCA	4475642	274964661	137179428	137740118	274919546	22466	22649	1e-06	61.7683	134861618	140057928	14635	30480	0	100	0.000109	39.6229
10345	ACC	2851419	178411004	88940937	89440226	178381163	14587	15254	4e-06	54.273	87689529	90691634	9338	20503	0	100	0.00012	39.2247
10345	CCC	4274487	232241995	115628357	116574755	232203112	19433	19450	0	71.3549	114401842	117801270	14613	24270	0	100	7.8e-05	41.0643
10345	GCA	3521971	209295614	104457660	104798578	209256238	18500	20876	1.1e-05	49.4491	103924084	105332154	12617	26759	0	100	0.000133	38.7749
10345	TCT	4460613	288838790	144232845	144566283	288799128	18573	21089	9e-06	50.5994	145660730	143138398	14256	25406	0	100	8e-05	40.9909
10345	ACG	841078	51409277	25683862	25713311	51397173	5710	6394	1.3e-05	48.7599	25547275	25849898	4892	7212	0	100	8.7e-05	40.5816
10345	CCG	1415227	73741301	36790739	36933869	73724608	8280	8413	2e-06	57.4386	36663265	37061343	6362	10331	0	100	0.000105	39.7806
10345	GCC	3687589	196955772	98180086	98740370	196920456	16980	18336	7e-06	51.6211	97836554	99083902	11926	23390	0	100	0.000114	39.4262
10345	GCG	1215686	57245202	28562155	28669521	57231676	6567	6959	7e-06	51.6445	28967396	28264280	4683	8843	0	100	0.000151	38.2064
10345	ACT	3109258	202977854	101343929	101604788	202948717	14537	14600	0	65.0811	100716468	102232249	8404	20733	0	100	0.000119	39.2326
10345	TCA	3894079	255333761	127474772	127818746	255293518	18909	21334	9e-06	50.224	126045630	129247888	12494	27749	0	100	0.000116	39.3728
10345	CCT	4512191	268321042	133834953	134443644	268278597	21147	21298	1e-06	62.4968	134247099	134031498	14945	27500	0	100	9.4e-05	40.277
10345	TCC	3912825	239613197	119490317	120087214	239577531	16442	19224	1.2e-05	49.3515	119174397	120403134	13406	22260	0	100	7.2e-05	41.4046
10345	GCT	3578840	210512784	105126587	105351223	210477810	16678	18296	8e-06	51.143	106128434	104349376	10555	24419	0	100	0.000135	38.7124
10345	TCG	807961	49836784	24896501	24930100	49826601	4690	5493	1.6e-05	47.9283	24966030	24860571	3764	6419	0	100	0.000107	39.6903
10345	ACA	3904001	254365278	127025518	127291676	254317194	23175	24909	7e-06	51.6641	123891598	130425596	14511	33573	0	100	0.00014	38.5315
10345_blood	CCA	4490223	308540050	153874682	154613574	308488256	24139	27655	1.1e-05	49.4326	151107007	157381249	17253	34541	0	100	0.000105	39.7773
10345_blood	ACC	2861389	200734387	100030231	100670210	200700441	16344	17602	6e-06	52.0294	98395929	102304512	11089	22857	0	100	0.000111	39.5591
10345_blood	CCC	4289154	255987704	127328707	128614907	255943614	21258	22832	6e-06	52.1121	125911635	130031979	16699	27391	0	100	7.8e-05	41.0792
10345_blood	GCA	3532798	235643521	117604006	117991982	235595988	20914	26619	2.4e-05	46.16	116951322	118644666	15715	31818	0	100	0.000134	38.737
10345_blood	TCT	4477849	331127997	165152259	165924347	331076606	21660	29731	2.4e-05	46.1307	167208403	163868203	19327	32064	0	100	8e-05	40.9659
10345_blood	ACG	843978	57014104	28474990	28525361	57000351	6369	7384	1.8e-05	47.4952	28303131	28697220	5434	8319	0	100	9.8e-05	40.0945
10345_blood	CCG	1420990	80118633	39925040	40174762	80099802	8916	9915	1.2e-05	49.0417	39780244	40319558	7216	11615	0	100	0.000107	39.7213
10345_blood	GCC	3700060	217726095	108458046	109226411	217684457	18562	23076	2.1e-05	46.8335	108054241	109630216	14420	27218	0	100	0.000115	39.4015
10345_blood	GCG	1221803	61989795	30911058	31063080	61974138	6807	8850	3.3e-05	44.8205	31428738	30545400	5642	10015	0	100	0.000148	38.2892
10345_blood	ACT	3121571	233099410	116264930	116799160	233064090	16865	18455	7e-06	51.6614	115746098	117317992	10304	25016	0	100	0.000124	39.0597
10345_blood	TCA	3907111	291684948	145620402	146013357	291633759	21553	29636	2.8e-05	45.5734	144034093	147599666	16465	34724	0	100	0.000121	39.1756
10345_blood	CCT	4527395	301384091	150130017	151204963	301334980	23564	25547	7e-06	51.818	150663998	150670982	17358	31753	0	100	9.6e-05	40.1998
10345_blood	TCC	3925590	269154562	134172480	134938276	269110756	18399	25407	2.6e-05	45.8441	133865612	135245144	16961	26845	0	100	7.2e-05	41.4408
10345_blood	GCT	3590653	237203438	118317201	118843980	237161181	18520	23737	2.2e-05	46.577	119683992	117477189	13208	29049	0	100	0.000137	38.637
10345_blood	TCG	810569	55355381	27631188	27711681	55342869	5204	7308	3.8e-05	44.2011	27748239	27594630	4772	7740	0	100	0.000108	39.6471
10345_blood	ACA	3918865	291783654	145679948	146047287	291727235	26175	30244	1.4e-05	48.5557	142009312	149717923	17093	39326	0	100	0.000142	38.4696
10360	CCA	4492360	313799885	156714626	157040596	313755222	19578	25085	1.8e-05	47.5574	153851657	159903565	17476	27187	0	100	5.6e-05	42.486
10360	ACC	2862667	203837177	101647766	102162250	203810016	12843	14318	7e-06	51.4049	100120521	103689495	10277	16884	0	100	6e-05	42.2062
10360	CCC	4293596	265160580	132081557	133038113	265119670	18634	22276	1.4e-05	48.6217	130924692	134194978	16828	24082	0	100	5.1e-05	42.9322
10360	GCA	3536590	239751502	119752665	119960122	239712787	16011	22704	2.8e-05	45.5414	119022911	120689876	15115	23600	0	100	6.9e-05	41.6413
10360	TCT	4478051	328871341	164075897	164752638	328828535	16882	25924	2.7e-05	45.6076	166028972	162799563	18042	24764	0	100	4.3e-05	43.6217
10360	ACG	844493	58673502	29291189	29371055	58662244	5079	6179	1.9e-05	47.2705	29169515	29492729	5295	5963	0	100	2.1e-05	46.8503
10360	CCG	1424236	84637342	42196220	42423167	84619387	8037	9918	2.2e-05	46.5317	42043966	42575421	8072	9883	0	100	4e-05	43.9661
10360	GCC	3704420	226537636	112940027	113562255	226502282	14672	20682	2.7e-05	45.7627	112483844	114018438	14278	21076	0	100	5.8e-05	42.3736
10360	GCG	1224923	65834185	32823803	32996540	65820343	5821	8021	3.3e-05	44.7603	33349546	32470797	6070	7772	0	100	5.7e-05	42.4171
10360	ACT	3121980	231320497	115429468	115865020	231294488	11833	14176	1e-05	49.9444	114974984	116319504	9207	16802	0	100	6.4e-05	41.9142
10360	TCA	3908614	290253980	144995931	145215878	290211809	16224	25947	3.3e-05	44.7498	143380405	146831404	15882	26289	0	100	6.8e-05	41.6587
10360	CCT	4528539	306352810	152715006	153591972	306306978	21148	24684	1.2e-05	49.3771	153284130	153022848	18710	27122	0	100	5.5e-05	42.5834
10360	TCC	3927778	273049149	136205787	136807238	273013025	14226	21898	2.8e-05	45.5133	135857392	137155633	15388	20736	0	100	3.8e-05	44.2125
10360	GCT	3593054	241916613	120711187	121169795	241880982	14238	21393	3e-05	45.2906	122015017	119865965	14133	21498	0	100	6.4e-05	41.9722
10360	TCG	811367	57013694	28463164	28539835	57002999	4153	6542	4.2e-05	43.7776	28557847	28445152	4602	6093	0	100	5.3e-05	42.7544
10360	ACA	3920283	289687188	144769132	144874725	289643857	19134	24197	1.7e-05	47.5752	141167809	148476048	15373	27958	0	100	7.9e-05	41.003
10360_blood	CCA	4456087	245238026	122372456	122806561	245179017	16984	42025	0.000102	39.9094	120088325	125090692	25395	33614	0	100	5.7e-05	42.4245
10360_blood	ACC	2841339	160070888	79808854	80235441	160044295	10043	16550	4.1e-05	43.9093	78489703	81554592	10590	16003	0	100	6.1e-05	42.1267
10360_blood	CCC	4235750	198645176	98905888	99693411	198599299	14889	30988	8.1e-05	40.9128	97894315	100704984	20130	25747	0	100	5e-05	43.009
10360_blood	GCA	3504672	187640944	93724552	93867337	187591889	13588	35467	0.000117	39.333	93082552	94509337	21002	28053	0	100	7.1e-05	41.4775
10360_blood	TCT	4455570	268075808	133747011	134267017	268014028	14716	47064	0.000121	39.1841	135359868	132654160	28066	33714	0	100	4.7e-05	43.299
10360_blood	ACG	836350	45090724	22524202	22555367	45079569	3965	7190	7.2e-05	41.4556	22367556	22712013	5337	5818	0	100	1.8e-05	47.557
10360_blood	CCG	1389268	61021725	30441103	30558754	60999857	6299	15569	0.000152	38.184	30311859	30687998	10154	11714	0	100	4.7e-05	43.3073
10360_blood	GCC	3651427	169807873	84693071	85075703	169768774	11468	27631	9.5e-05	40.2144	84303511	85465263	16661	22438	0	100	6.5e-05	41.879
10360_blood	GCG	1189318	47003461	23472577	23516064	46988641	4362	10458	0.00013	38.8708	23833603	23155038	6726	8094	0	100	6.7e-05	41.7194
10360_blood	ACT	3107446	188826448	94240579	94558168	188798747	9582	18119	4.5e-05	43.4476	93774542	95024205	10592	17109	0	100	6.7e-05	41.7342
10360_blood	TCA	3884957	235766510	117699928	118001007	235700935	15563	50012	0.000146	38.3531	116365631	119335304	27724	37851	0	100	7.9e-05	41.0298
10360_blood	CCT	4495415	239627782	119467186	120107054	239574240	17090	36452	8.1e-05	40.9259	119823188	119751052	23149	30393	0	100	6.1e-05	42.1766
10360_blood	TCC	3895161	214264136	106837922	107378022	214215944	12683	35509	0.000107	39.7252	106554223	107661721	21769	26423	0	100	4.1e-05	43.8607
10360_blood	GCT	3562304	188804243	94282249	94478281	188760530	11712	32001	0.000107	39.6875	95252500	93508030	18636	25077	0	100	7.2e-05	41.3967
10360_blood	TCG	801548	43593365	21762458	21815743	43578201	3854	11310	0.000171	37.6691	21850199	21728002	6935	8229	0	100	6.1e-05	42.1256
10360_blood	ACA	3900359	236532358	118147393	118337319	236484712	16557	31089	6.1e-05	42.1157	115060224	121424488	18236	29410	0	100	8.4e-05	40.7736
10282	CCA	4441769	390518644	194663468	195792935	390456403	29821	32420	7e-06	51.7684	191136077	199320326	25661	36580	0	100	4.9e-05	43.0757
10282	ACC	2821023	244413203	121660095	122718996	244379091	15277	18835	1.5e-05	48.3692	119763903	124615188	13378	20734	0	100	5.5e-05	42.6228
10282	CCC	4314424	408357328	203351997	204935742	408287739	33610	35979	6e-06	52.3648	201391364	206896375	29759	39830	0	100	4.5e-05	43.4941
10282	GCA	3489493	287424711	143218860	144154473	287373333	19439	31939	4.3e-05	43.6161	142838888	144534445	20948	30430	0	100	6.4e-05	41.9477
10282	TCT	4284080	294720219	147225535	147447797	294673332	17168	29719	4.3e-05	43.7073	148651478	146021854	20235	26652	0	100	4.6e-05	43.3365
10282	ACG	842975	81929246	40867040	41047331	81914371	6612	8263	2e-05	46.9569	40685367	41229004	6048	8827	0	100	6.5e-05	41.8429
10282	CCG	1450053	146217010	72926927	73257813	146184740	16240	16030	0	81.65	72587892	73596848	14136	18134	0	100	5.2e-05	42.8709
10282	GCC	3726604	345551776	172165680	173329806	345495486	21762	34528	3.7e-05	44.3246	171398006	174097480	22958	33332	0	100	5.7e-05	42.4039
10282	GCG	1254596	116939047	58281472	58629665	116911137	11520	16390	4.2e-05	43.8043	59209676	57701461	11555	16355	0	100	8.8e-05	40.5431
10282	ACT	2967904	197068721	98246091	98796988	197043079	11181	14461	1.7e-05	47.7874	97938160	99104919	9736	15906	0	100	6.1e-05	42.1416
10282	TCA	3744138	260537068	130031893	130459879	260491772	16179	29117	5e-05	43.04	128477649	132014123	18742	26554	0	100	5.5e-05	42.5768
10282	CCT	4473486	385995062	192564808	193364996	385929804	32070	33188	3e-06	55.3814	192594128	193335676	27774	37484	0	100	5e-05	43.0405
10282	TCC	3871756	331088488	165181182	165856403	331037585	17958	32945	4.5e-05	43.4423	164154667	166882918	21663	29240	0	100	4.3e-05	43.6419
10282	GCT	3549756	300651802	150064662	150537572	300602234	18280	31288	4.3e-05	43.6385	151642676	148959558	19575	29993	0	100	7.2e-05	41.4122
10282	TCG	812930	80195962	40058484	40120029	80178513	6630	10819	5.2e-05	42.8204	40161934	40016579	7757	9692	0	100	4.9e-05	43.0949
10282	ACA	3746074	252254911	125672765	126542462	252215227	16818	22866	2.4e-05	46.2023	122880570	129334657	14716	24968	0	100	7.3e-05	41.3509
10282_blood	CCA	4479037	268935662	134120409	134769545	268889954	20987	24721	1.4e-05	48.5747	131662483	137227471	15456	30252	0	100	0.000103	39.8705
10282_blood	ACC	2855518	175336513	87305802	88000040	175305842	14580	16091	9e-06	50.6461	85934503	89371339	9964	20707	0	100	0.000116	39.3664
10282_blood	CCC	4270055	220187248	109488554	110660180	220148734	18374	20140	8e-06	50.958	108252341	111896393	14585	23929	0	100	7.9e-05	41.0188
10282_blood	GCA	3523506	205440404	102555142	102839908	205395050	18733	26621	3.8e-05	44.1572	101953294	103441756	15197	30157	0	100	0.000142	38.4644
10282_blood	TCT	4472555	292109185	145631019	146430114	292061133	18743	29309	3.6e-05	44.4163	147487813	144573320	18049	30003	0	100	8.5e-05	40.6995
10282_blood	ACG	841208	49414947	24683523	24719981	49403504	4978	6465	3e-05	45.2155	24518231	24885273	4463	6980	0	100	9.8e-05	40.0694
10282_blood	CCG	1409253	67984311	33887103	34081047	67968150	7462	8699	1.8e-05	47.4004	33747106	34221044	6434	9727	0	100	9.4e-05	40.2899
10282_blood	GCC	3682100	187314537	93277958	93998700	187276658	16110	21769	3e-05	45.1983	92954688	94321970	13228	24651	0	100	0.000119	39.2447
10282_blood	GCG	1209055	52411656	26155953	26241312	52397265	6066	8325	4.3e-05	43.6551	26579622	25817643	5250	9141	0	100	0.000156	38.0561
10282_blood	ACT	3119152	205814862	102651656	103131483	205783139	14506	17217	1.3e-05	48.8035	102205842	103577297	9103	22620	0	100	0.000129	38.8846
10282_blood	TCA	3902119	257204591	128390676	128764407	257155083	19500	30008	4.1e-05	43.8876	126992984	130162099	16557	32951	0	100	0.000123	39.1105
10282_blood	CCT	4517419	262671067	130807266	131821191	262628457	20106	22504	9e-06	50.3956	131308585	131319872	15035	27575	0	100	9.5e-05	40.2022
10282_blood	TCC	3914980	234900402	116988237	117871949	234860186	16089	24127	3.4e-05	44.6574	116796358	118063828	15537	24679	0	100	7.6e-05	41.1931
10282_blood	GCT	3581974	206654707	103078075	103536326	206614401	16534	23772	3.5e-05	44.5563	104270825	102343576	13362	26944	0	100	0.000135	38.6944
10282_blood	TCG	807381	47847108	23886510	23948716	47835226	4487	7395	6.1e-05	42.1626	23997065	23838161	4626	7256	0	100	0.000112	39.525
10282_blood	ACA	3915813	257924596	128774327	129097655	257871982	23723	28891	2e-05	46.9817	125514191	132357791	16588	36026	0	100	0.00014	38.5397
